# Supplementary material for: Community confounding in joint species distribution models
Source: Sci Rep. 2022 Jul 18;12:12235. doi: 10.1038/s41598-022-15694-6 (PMC9294001; doi:10.1038/s41598-022-15694-6)
Supplement: Supplementary file 2 — Supplementary Dataset 1. [file 41598_2022_15694_MOESM2_ESM.zip]

Archive with 10 entries (7 files):
- SI_files_CC/
- SI_files_CC/SI_Code_Programs.Rmd
- __MACOSX/
- __MACOSX/SI_files_CC/
- __MACOSX/SI_files_CC/._SI_Code_Programs.Rmd
- SI_files_CC/camera_trap_list.RData
- SI_files_CC/Simulation_Study.Rmd
- __MACOSX/SI_files_CC/._Simulation_Study.Rmd
- SI_files_CC/CC_funcs.R
- __MACOSX/SI_files_CC/._CC_funcs.R
