# Supplementary material for: Community confounding in joint species distribution models
Source: Sci Rep. 2022 Jul 18;12:12235. doi: 10.1038/s41598-022-15694-6 (PMC9294001; doi:10.1038/s41598-022-15694-6)
Supplement: Supplementary file 2 — Supplementary Dataset 1. [file 41598_2022_15694_MOESM2_ESM.zip › SI_files_CC/SI_Code_Programs.Rmd]

---
title: "Scientific Reports Community Confounding Data and Programs"
author: "Justin Van Ee"
date: "02/22/2021"
output: 
  pdf_document: 
    keep_tex: yes
    includes: 
        in_header:  "preamble_common.tex"
---

# Description 

Below are programs, data, and code for fitting the models described in "Community Confounding in Joint Species Distribution Models." The design matrices with each species intensity and detection covariates as well as their encounter histories are in a RData file attached separately. MCMC algorithms for fitting the models and functions to help with analyzing and plotting the results are sourced from "CC_funcs.R". MCMC algorithms rely on the following packages: purrr, dplyr, Boom, Matrix, and extraDistr.

# Fit Models 

```{r, Fit Models}

### Source MCMC algorithms 
source(file="CC_funcs.R")

### Load Data
load(file ="camera_trap_list.RData")

### Encounter Histories 
Y = camera_trap_list$Y

### Design Matrix for Latent Species Intensities
X = camera_trap_list$X
X_list = camera_trap_list$X_list

### Design Matrix for Detection Probability
W = camera_trap_list$W

### Number of sites 
n = camera_trap_list$n

### Number of Speciesnu
K = camera_trap_list$K

### Detection Priors 
mu_alpha = camera_trap_list$mu_alpha
Sigma_alpha = camera_trap_list$Sigma_alpha
alpha_tune = camera_trap_list$alpha_tune

### Species Specific Tunning for SDM
beta_tune=c(0.5, 0.4, 0.4, 0.4,
            0.4, 0.5, 0.4, 0.4,
            0.4, 0.4, 0.4, 0.4,
            0.6)

### In design matrices and encounter histories, species are vertically concatenated in alphabetical order
### i.e. 

Species_names = c("American Marten", "Black Bear", "Chipmunk", "Coyote", 
                  "Elk", "Golden-mantled Ground Squirrel", "Moose", "Mule Deer", 
                  "Porcupine", "Red Fox", "Red Squirrel", "Snowshoe Hare", 
                  "Yellow-bellied Marmot")

Species_names_abb = c("AM", "BB", "CM", "CY", 
                      "EK", "GM", "MS", "MD", 
                      "PC", "RF", "RS", "SH", 
                      "YM")


### That is, the first n=284 rows of Y are the encounter histories of the American Marten, 
### and the first n rows of X are species specific habitat and bark beetle covariates for the American Marten at those sites.

###
### Fit SDMS 
### Can run in parallel  
###

### Probit

### SDM
Probit_SDM_list=vector("list", K)
for(k in 1:K){
  Probit_SDM_list[[k]] <- Probit_SDM_MCMC(Y = Y[1:n+n*(k-1),], X = X_list[[k]], W = W[[k]],
                                          mu_beta = rep(0, ncol(X_list[[k]])), Sigma_beta = diag(1, ncol(X_list[[k]])),  
                                          mu_alpha = mu_alpha[[k]], Sigma_alpha = Sigma_alpha[[k]], 
                                          n_mcmc = 50000)
}

### Unrestricted
p_alpha=sum(map_dbl(mu_alpha, length))
Probit_unrestricted <- Probit_unrestricted_JSDM_MCMC(Y = Y, X = X, X_list = X_list, W = W, K = K, n = n, 
                                                     mu_beta = rep(0, ncol(X)), Sigma_beta = diag(1, ncol(X)),
                                                     mu_alpha = rep(0, p_alpha), Sigma_alpha = diag(1, p_alpha),
                                                     S = diag(1, 13), nu = 15,
                                                     n_mcmc = 50000)

### Restricted
p_alpha=sum(map_dbl(mu_alpha, length))
Probit_restricted <- Probit_restricted_JSDM_MCMC(Y = Y, X = X, W = W, K = K, n = n,
                                                 mu_theta = rep(0, ncol(X)), Sigma_theta = diag(1, ncol(X)),
                                                 mu_alpha = rep(0, p_alpha), Sigma_alpha = diag(1, p_alpha),
                                                 S = diag(1, 13), nu = 15,
                                                 n_mcmc = 50000)

### Royle-Nichls 

RN_SDM_list=vector("list", K)
for(k in 1:K){
  RN_SDM_list[[k]] <- RN_SDM_MCMC(Y = Y[1:n+n*(k-1),], X = X_list[[k]], W = W[[k]],
                                  mu_beta = rep(0, ncol(X_list[[k]])), Sigma_beta = diag(1, ncol(X_list[[k]])), beta_tune = beta_tune[k], 
                                  mu_alpha = mu_alpha[[k]], Sigma_alpha = Sigma_alpha[[k]], alpha_tune = 0.2, 
                                  n_mcmc = 50000)
}

###
### Fit Unrestricted JSDM
###

RN_unrestricted <- RN_unrestricted_JSDM_MCMC(Y = Y, X = X, X_list = X_list, W = W, K = K, n = n,
                                             mu_beta = rep(0, ncol(X)), Sigma_beta = diag(1, ncol(X)),
                                             mu_alpha = mu_alpha, Sigma_alpha = Sigma_alpha, alpha_tune = alpha_tune,
                                             S = diag(1, 13), nu = 15, lambda_tune = 2, tau = 2.25,
                                             n_mcmc = 50000)


###
### Fit Restricted JSDM
###

RN_restricted <- RN_restricted_JSDM_MCMC(Y = Y, X = X, W = W, K = K, n = n, 
                                         mu_theta = rep(0, ncol(X)), Sigma_theta = diag(1, ncol(X)),
                                         mu_alpha = mu_alpha, Sigma_alpha = Sigma_alpha, alpha_tune = alpha_tune,
                                         S = diag(1, 13), nu = 15, lambda_tune = 2, tau = 2.25,
                                         n_mcmc = 50000)


```

# Analyzing MCMC output

Below is code for extracting MCMC diagnostics such as sample acceptance rates, runtimes, and traceplots.

```{r, Analyzing MCMC output}

###
### Royle-Nichol Unrestricted JSDM
###

load(file = "RN_restricted.RData")

###
### Summarize Mean acceptance for parameters sampled with Metropolis-Hastings 
###

RN_restricted$alpha_acc/RN_restricted$n_mcmc
mean(RN_restricted$N_acc_prop)
mean(RN_restricted$lambda_acc/RN_restricted$n_mcmc)


###
### Summarize sampler time
### 

mean(RN_restricted$N_time)
mean(RN_restricted$lambda_time)
mean(RN_restricted$Sigma_time)
mean(RN_restricted$eta_time)
mean(RN_restricted$alphas_time)
mean(RN_restricted$theta_time)


###
### Check Traceplots
###

source("CC_funcs.R")

###
### Plotting Info Variables
###

load("/Users/J-Dog/Documents/PRobit_unrestricted.RData")
load("/Users/J-Dog/Documents/Probit_restricted.RData")
load("/Users/J-Dog/Documents/Probit_SDM_list.RData")
load("/Users/J-Dog/Documents/RN_unrestricted.RData")
load("/Users/J-Dog/Documents/RN_restricted.RData")
load("/Users/J-Dog/Documents/RN_SDM_list.RData")

###
### MCMC output
###

### Probit
load(file = "Probit_SDM_list.RData")
load(file = "PRobit_unrestricted.RData")
load(file = "Probit_restricted.RData")


### Royle-Nichols
load(file = "RN_SDM_list.RData")
load(file = "RN_unrestricted.RData")

###
### Alphas, making traceplots similar for other variables
### 

### Probit

### Trace SDM American Marten
alpha_tib_SDM_probit <- as_tibble(Probit_SDM_list[[1]]$alpha_save)
K_1 = Probit_SDM_list[[1]]$n_mcmc
alpha_SDM_probit <- alpha_trace_func(alpha_tib_SDM_probit, K_1)

### Trace unrestricted JSDM American Marten
alpha_tib_uJSDM <- as_tibble(Probit_unrestricted$alpha_save)
K_1 = Probit_unrestricted$n_mcmc
alpha_uJSDM_probit <- alpha_trace_func(alpha_tib_uJSDM[,1:3], K_1)

### Trace restricted JSDM American Marten
alpha_tib_rJSDM <- as_tibble(Probit_restricted$alpha_save)
K_1 = Probit_restricted$n_mcmc
alpha_rJSDM_probit <- alpha_trace_func(alpha_tib_rJSDM[,1:3], K_1)

### Royle-Nichols 

### Trace SDM American Marten

alpha_tib_SDM <- as_tibble(RN_SDM_list[[1]]$alpha_save)
K_1 = RN_SDM_list[[1]]$n_mcmc
alpha_SDM_RN <- alpha_trace_func(alpha_tib_SDM[,1:3], K_1)

### Trace unrestricted JSDM American Marten

alpha_tib_uJSDM <- as_tibble(RN_unrestricted$alpha_save)
K_1 = RN_unrestricted$n_mcmc
alpha_uJSDM_RN <- alpha_trace_func(alpha_tib_uJSDM[,1:3], K_1)

### Trace restricted JSDM American Marten

alpha_tib_rJSDM <- as_tibble(RN_restricted$alpha_save)
K_1 = RN_restricted$n_mcmc
alpha_rJSDM_RN <- alpha_trace_func(alpha_tib_rJSDM[,1:3], K_1)

```

# Code for Plotting Outputs 

### Data and Labels 

Code is here to analyze all three variants of both occupancy models for the detection coefficients alpha and intensity coefficients beta.

```{r, Present Data,eval=FALSE}

###
### Packages
###

library(tidyverse)
source("CC_funcs.R")


###
### MCMC output
###

### Probit
load(file = "Probit_SDM_list.RData")
load(file = "Probit_unrestricted.RData")
load(file = "Probit_restricted.RData")

### Royle-Nichols
load(file = "RN_SDM_list.RData")
load(file = "RN_unrestricted.RData")
load(file = "RN_restricted.RData")

###
### Plotting Info Variables
###

Species_names = c("American Marten", "Black Bear", "Chipmunk",
                  "Coyote", "Elk", "Golden-mantled Ground Squirrel", "Moose", 
                  "Mule Deer", "Porcupine", "Red Fox",
                  "Red Squirrel", "Snowshoe Hare", "Yellow-bellied Marmot")

Species_names_abb = c("AM", "BB", "CY", "CM",
                      "EK", "GM", "MS", "MD", 
                      "PC", "RF", "RS", "SH", 
                      "YM")

### Enumerate the species in groups of postive response to bark beetles 
### negative respone to bark beetles 
### no association 
### mixed association 
Species_names = c("Red Squirrel", "Golden-mantled Ground Squirrel", "Chipmunk", "Coyote",
                       "American Marten", "Snowshoe Hare", "Porcupine", "Black Bear",
                       "Moose", "Elk", "Mule Deer",
                       "Red Fox", "Yellow-bellied Marmot")

Species_abb_Ivan = c("RS", "GM", "CM", "CY",
                     "AM", "SH", "PC", "BB",
                     "MS", "EK", "MD",
                     "RF", "YM")
### Probit
probit_SDM_alpha_beta_out <- Probit_SDM_list %>%
                              SDM_to_JSDM_format %>%
                              alpha_beta_format_func(cut = 0.25, Species_names, Species_abb_Ivan, FALSE)
probit_JSDM_u_alpha_beta_out <-  alpha_beta_format_func(Probit_unrestricted, cut = 0.25, Species_names, Species_abb_Ivan, FALSE)
probit_JSDM_r_alpha_beta_out <-  alpha_beta_format_func(Probit_restricted, cut = 0.25, Species_names, Species_abb_Ivan, TRUE)


  
### Royle-Nichols
RN_SDM_alpha_beta_out <- RN_SDM_list %>%
                        SDM_to_JSDM_format %>%
                        alpha_beta_format_func(cut = 0.25, Species_names, Species_abb_Ivan, FALSE)
RN_JSDM_u_alpha_beta_out <-  alpha_beta_format_func(RN_unrestricted, cut = 0.25, Species_names, Species_abb_Ivan, FALSE)
RN_JSDM_r_alpha_beta_out <-  alpha_beta_format_func(RN_restricted, cut = 0.25, Species_names, Species_abb_Ivan, TRUE)

```

## Regression Habitat & Detection Coeffiecients 

### Ridgeplots

```{r, ridgeplots}

library(ggridges)

### Probit
### Intensity Coefficients 

beta_SDM_Probit = probit_SDM_alpha_beta_out$beta_tib_labeled
beta_unrestricted_Probit = probit_JSDM_u_alpha_beta_out$beta_tib_labeled
beta_restricted_Probit = probit_JSDM_r_alpha_beta_out$beta_tib_labeled

beta_Probit <- rbind(beta_SDM_Probit, beta_unrestricted_Probit, beta_restricted_Probit) %>%
  mutate(Model=rep(c("SDM", "Unrestricted", "Restricted"), c(nrow(beta_SDM_Probit), nrow(beta_unrestricted_Probit), nrow(beta_restricted_Probit))))

ridge_plots_beta <- map(Species_names, ~
beta_Probit %>%
  filter(Species == .x) %>%
  ggplot(aes(x = value, y = Variable, fill=Model)) +
  geom_density_ridges(bandwidth=0.1, alpha=0.8) +
  theme_minimal() + 
  theme(panel.grid.minor.y = element_blank(),
        panel.grid.major.x = element_blank()))

###
###  Plot all
###

map2(ridge_plots_beta, Species_names, ~
plot(.x + ggtitle(.y)))

### Probit
### Detection Coefficients 

alpha_SDM_Probit = probit_SDM_alpha_beta_out$alpha_tib_labeled
alpha_unrestricted_Probit = probit_JSDM_u_alpha_beta_out$alpha_tib_labeled
alpha_restricted_Probit = probit_JSDM_r_alpha_beta_out$alpha_tib_labeled

alpha_Probit <- rbind(alpha_SDM_Probit, alpha_unrestricted_Probit, alpha_restricted_Probit) %>%
  mutate(Model=rep(c("SDM", "Unrestricted", "Restricted"), c(nrow(alpha_SDM_Probit), nrow(alpha_unrestricted_Probit), nrow(alpha_restricted_Probit)))) 

ridge_plots_alpha <- map(Species_names, ~
alpha_Probit %>%
  filter(Species == .x) %>%
  ggplot(aes(x = value, y = Coefficients, fill=Model)) +
  geom_density_ridges(bandwidth=0.1, alpha=0.8) +
  theme_minimal() + 
  theme(panel.grid.minor.y = element_blank(),
        panel.grid.major.x = element_blank()))

###
###  Plot all
###

map2(ridge_plots_alpha, Species_names, ~
plot(.x + ggtitle(.y)))

### Royle-Nichols 
### Intensity Coefficients 


beta_SDM_RN = RN_SDM_alpha_beta_out$beta_tib_labeled
beta_unrestricted_RN = RN_JSDM_u_alpha_beta_out$beta_tib_labeled
beta_restricted_RN = RN_JSDM_r_alpha_beta_out$beta_tib_labeled

beta_RN <- rbind(beta_unrestricted_RN, beta_restricted_RN, beta_SDM_RN) %>%
  mutate(Model=rep(c("Unrestricted", "Restricted", "SDM"), c(nrow(beta_unrestricted_RN), nrow(beta_restricted_RN), nrow(beta_SDM_RN)))) 

###
### Create List of Ridgeplots for each species
###

ridge_plots_beta <- map(Species_names, ~
beta_RN %>%
  filter(Species == .x) %>%
  ggplot(aes(x = value, y = Variable, fill=Model)) +
  geom_density_ridges(bandwidth=0.1, , alpha=0.8) +
  theme_minimal() + 
  theme(panel.grid.minor.y = element_blank(),
        panel.grid.major.x = element_blank()))

###
###  Plot all
###

map2(ridge_plots_beta, Species_names, ~
plot(.x + ggtitle(.y)))

###
### Detection Coefficients 
###

alpha_SDM_RN = RN_SDM_alpha_beta_out$alpha_tib_labeled
alpha_unrestricted_RN = RN_JSDM_u_alpha_beta_out$alpha_tib_labeled
alpha_restricted_RN = RN_JSDM_r_alpha_beta_out$alpha_tib_labeled


alpha_RN <- rbind(alpha_unrestricted_RN, alpha_restricted_RN, alpha_SDM_RN) %>%
  mutate(Model=rep(c("Unrestricted", "Restricted", "SDM"), c(nrow(alpha_unrestricted_RN), nrow(alpha_restricted_RN), nrow(alpha_SDM_RN)))) 

###
### Create List of Ridgeplots for each species
###

ridge_plots_alpha <- map(Species_names, ~
alpha_RN
  filter(Species == .x) %>%
  ggplot(aes(x = value, y = Coefficients, fill=Model)) +
  geom_density_ridges(bandwidth=0.3, alpha=0.8) +
  theme_minimal() + 
  theme(panel.grid.minor.y = element_blank(),
        panel.grid.major.x = element_blank()))

###
### Plot all
###

map2(ridge_plots_alpha, Species_names, ~
plot(.x + ggtitle(.y)))


###
### Summary Table of Bark Beetle Regression coefficients estimated across each model variant 
###

beta_all <- rbind(beta_Probit, beta_RN) %>%
  mutate(Name=rep(c("Probit", "Royle-Nichols"), c(nrow(beta_Probit), nrow(beta_RN)))) 

Summary_beta <- beta_all %>%
  filter(Variable %in% c("DeadConif","YSO1", "YSO2")) %>%
  group_by(Model, Name, Species, Variable) %>%
  summarize(Posterior_mean = mean(value))
  
###
### Ridgeplots Manuscript
###

beta_Probit %>%
  filter(Variable %in% c("YSO1", "YSO2", "DeadConif")) %>%
  ggplot(aes(x = value, y = Variable, fill=Model)) +
  geom_density_ridges(bandwidth=0.1, alpha=0.8) +
  theme_minimal() + 
  theme(panel.grid.minor.y = element_blank(),
        panel.grid.major.x = element_blank()) +
  xlab("") +
  xlim(c(-2,2)) +
  facet_wrap(~Species)

beta_RN %>%
  filter(Variable %in% c("YSO1", "YSO2", "DeadConif")) %>%
  ggplot(aes(x = value, y = Variable, fill=Model)) +
  geom_density_ridges(bandwidth=0.1, alpha=0.8) +
  theme_minimal() + 
  theme(panel.grid.minor.y = element_blank(),
        panel.grid.major.x = element_blank()) +
  xlab("") +
  xlim(c(-1.5,1.5)) +
  facet_wrap(~Species)

beta_Probit %>%
  filter(Species =="Snowshoe Hare") %>%
  ggplot(aes(x = value, y = Variable, fill=Model)) +
  geom_density_ridges(bandwidth=0.04, alpha=0.8) +
  theme_minimal() + 
  theme(panel.grid.minor.y = element_blank(),
        panel.grid.major.x = element_blank())

beta_RN %>%
  filter(Species =="Snowshoe Hare") %>%
  ggplot(aes(x = value, y = Variable, fill=Model)) +
  geom_density_ridges(bandwidth=0.04, alpha=0.8) +
  theme_minimal() + 
  theme(panel.grid.minor.y = element_blank(),
        panel.grid.major.x = element_blank())

beta_Probit %>%
  filter(Species =="Elk") %>%
  ggplot(aes(x = value, y = Variable, fill=Model)) +
  geom_density_ridges(bandwidth=0.04, alpha=0.8) +
  theme_minimal() + 
  theme(panel.grid.minor.y = element_blank(),
        panel.grid.major.x = element_blank())

```

## Species Variance-Covariance Matrix

```{r, Species Correlation}
###
### Load Datasets 
###

load(file = "Probit_restricted.RData")
load(file = "RN_restricted.RData")


###
### Function for calculating correlation matrix distribution
###

cor_mat_func <- function(MCMC_output, cut, Restricted=FALSE){
  L = MCMC_output$n_mcmc
  L_burn = L*cut
  K = MCMC_output$K
  Cor_save = array(NA, dim = c(K, K, L-L_burn))
  for(i in (L_burn+1):L){
    if(Restricted){
      Sigma = matrix(MCMC_output$Sigma_R_save[i,], K, K)
    } else {
      Sigma = matrix(MCMC_output$Sigma_save[i,], K, K)
    }
    D = sqrt(diag(Sigma))
    D_inv = diag(D^{-1}, K)
    Cor_save[,,i-L_burn] = D_inv%*%Sigma%*%D_inv
  }
  return(Cor_save)
}


### Probit

###
### Species Restriced Posterior Correlation Matrix
### 

cor_save_R_Probit <- cor_mat_func(Probit_restricted, 0.25, TRUE)
cor_mean_mat_R_Probit <- round(apply(cor_save_R_Probit, c(1,2), mean), 2)

cor_uwp_mat_R_Probit <- round(apply(cor_save_R_Probit, c(1,2), quantile, 0.975), 3)
cor_lwr_mat_R_Probit <- round(apply(cor_save_R_Probit, c(1,2), quantile, 0.025), 3)
### Number of species with significant positive correlation
(sum(cor_lwr_mat_R_Probit>0)-K)/2
### Number of species with significant negative correlation
sum(cor_uwp_mat_R_Probit<0)


###
### Unrestricted Model 
### 

cor_save_U_Probit <- cor_mat_func(Probit_unrestricted, 0.25)
cor_mean_mat_U_Probit <- round(apply(cor_save_U_Probit, c(1,2), mean), 2)

cor_uwp_mat_U_Probit <- round(apply(cor_save_U_Probit, c(1,2), quantile, 0.975), 3)
cor_lwr_mat_U_Probit <- round(apply(cor_save_U_Probit, c(1,2), quantile, 0.025), 3)
### Number of species with significant positive correlation
(sum(cor_lwr_mat_U_Probit>0)-K)/2
### Number of species with significant negative correlation
sum(cor_uwp_mat_U_Probit<0)


colnames(cor_mean_mat_U_Probit) <- Species_names_abb
rownames(cor_mean_mat_U_Probit) <- Species_names_abb
colnames(cor_mean_mat_R_Probit) <- Species_names_abb
rownames(cor_mean_mat_R_Probit) <- Species_names_abb

library(corrplot)
par(mfrow=c(1,2))
### Unconstrained 
corrplot(cor_mean_mat_U_Probit, method = "number", type = "lower", is.corr = TRUE, number.digits = 1)
### Constrained 
corrplot(cor_mean_mat_R_Probit, method = "number", type = "upper", is.corr = TRUE, number.digits = 1)

abs(cor_mean_mat_U_Probit-cor_mean_mat_R_Probit)

### Royle-Nichols

###
### Species Restriced Posterior Correlation Matrix
### 

cor_save_R <- cor_mat_func(RN_restricted, 0.25, TRUE)
cor_mean_mat_R <- round(apply(cor_save_R, c(1,2), mean), 1)

cor_uwp_mat_R <- round(apply(cor_save_R, c(1,2), quantile, 0.975), 3)
cor_lwr_mat_R <- round(apply(cor_save_R, c(1,2), quantile, 0.025), 3)
### Number of species with significant positive correlation
(sum(cor_lwr_mat_R>0)-K)/2
### Number of species with significant negative correlation
sum(cor_uwp_mat_R<0)

###
### Unrestricted Model 
### 

cor_save_U <- cor_mat_func(RN_unrestricted, 0.25)
cor_mean_mat_U <- round(apply(cor_save_U, c(1,2), mean), 1)

cor_uwp_mat_U <- round(apply(cor_save_U, c(1,2), quantile, 0.975), 3)
cor_lwr_mat_U <- round(apply(cor_save_U, c(1,2), quantile, 0.025), 3)
### Number of species with significant positive correlation
(sum(cor_lwr_mat_U>0)-K)/2
### Number of species with significant negative correlation
sum(cor_uwp_mat_U<0)

colnames(cor_mean_mat_U) <- Species_names_abb
rownames(cor_mean_mat_U) <- Species_names_abb
colnames(cor_mean_mat_R) <- Species_names_abb
rownames(cor_mean_mat_R) <- Species_names_abb

library(corrplot)
par(mfrow=c(1,2))
### Unconstrained 
corrplot(cor_mean_mat_U, method = "number", type = "lower", is.corr = TRUE, number.digits = 1)
### Constrained 
corrplot(cor_mean_mat_R, method = "number", type = "upper", is.corr = TRUE, number.digits = 1)


cor_mean_mat_U-cor_mean_mat_R
```

# Analysis of New Datasets Tips 

For new datasets, we must properly format and specify the following arguments of the MCMC algorithms: 

Y: $nK\timesJ$ matrix of encounter histories vectorized across species. That is the first $n$ rows of Y contain the $J$ encounteries history of species $1$ at sites $1,\dots,n$. The next $n+1,\dots,2n$ rows will be encounter histories for species $2$ and so on. 
X: Block-diagonal design matrix of species specific habitat covariates. Create X by passing individual species design matrices to \texttt{bdiag} from \texttt{Matrix} package.
W: List of species specific design matrices for individual probability of detection $r$. 
K: Number of species (integer). 
n: Number of sites (integer).
mu_theta, mu_alpha, mu_beta: Prior means for regression coefficients (list of vectors of length K).
Sigma_theta, Sigma_alpha, Sigma_beta: Prior covariance matrices for regression coefficients (list of matrices of length K).
S: KxK scale matrix for inverse-Wishart prior (matrix).
nu: degrees of freedom for inverse-Wishart prior (integer).
lambda_tune: Tuning parameter for Metropolis-Hastings algorithm to sample latent intensities. 
alpha_tune: Tuning parameter for Metropolis-Hastings algorithm to sample regression coefficients in detection model. 
tau: Hyperparameter, set=2.25 (double).
