# Supplementary material for: Community confounding in joint species distribution models
Source: Sci Rep. 2022 Jul 18;12:12235. doi: 10.1038/s41598-022-15694-6 (PMC9294001; doi:10.1038/s41598-022-15694-6)
Supplement: Supplementary file 2 — Supplementary Dataset 1. [file 41598_2022_15694_MOESM2_ESM.zip › SI_files_CC/Simulation_Study.Rmd]

---
title: "Simulation Study"
author: "Justin Van Ee"
date: "5/24/2022"
output: pdf_document
---

# Functions for Simulating Confounded Data and Fitting Models

## Normal/Intensity Model

```{r Normal Model, include=FALSE}

###
### Simulation Functions 
###

Normal_sim <- function(n, 
                       M, 
                       n_mcmc, n_burn,
                       confounded=TRUE){
  
###
### Packages
###

library(Boom)
library(Matrix)
library(tidyverse)

### Number of species
K=2

### Variance of response 
tau=1

### Regression Coefficients 
beta=c(0.5, -0.5, 0, 0.5)

### Species Covariance Matrix
Sigma=rWishart(K+2, (K+2)*diag(M, K))

### Sample Species Random Effect
eta=rmvn(n, c(0,0), Sigma)

### Simulate confounded covariate
if(confounded){
  x=(eta[,1]+eta[,2])
} else {
  x=rnorm(n)
}

### Design Matrices 
X_1=cbind(rep(1, n),
          x)
X_2=cbind(rep(1, n),
          rnorm(n))
X_list=list(X_1, X_2)
X=as.matrix(bdiag(X_1, X_2))

lambda=X%*%beta+c(eta)+rnorm(n*K, 0, sqrt(tau))

###
### Fit Models
###

source("CC_funcs.R")

### Unrestricted
Normal_U <- Unrestricted_JSDM_MCMC(lambda=lambda, X=X, X_list=X_list, n=n, K=K,
                                   mu_beta=rep(0, ncol(X)), Sigma_beta=diag(1, ncol(X)), 
                                   nu=K+2, S=diag(1, K),
                                   tau=tau,
                                   n_mcmc=n_mcmc)

### Restricted
Normal_R <- Restricted_JSDM_MCMC(lambda=lambda, X=X, n=n, K=K,
                                 mu_theta=rep(0, ncol(X)), Sigma_theta=diag(1, ncol(X)), 
                                 nu=K+2, S=diag(1, K),
                                 tau=tau,
                                 n_mcmc=n_mcmc)

###
### Extract Output
###

Time_U=mean(Normal_U$Total_time)*1000 ### Convert seconds to milliseconds 
Time_R=mean(Normal_R$Total_time)*1000
Beta_ESS_U=mean(LaplacesDemon::ESS(Normal_U$beta[-c(1:n_burn),]))
Beta_ESS_R=mean(LaplacesDemon::ESS(Normal_R$beta[-c(1:n_burn),]))
Eta_ESS_U=mean(LaplacesDemon::ESS(Normal_U$eta[-c(1:n_burn),]))
Eta_ESS_R=mean(LaplacesDemon::ESS(Normal_R$eta[-c(1:n_burn),]))
### Off-diagonals are equal so remove one
Sigma_ESS_U=mean(LaplacesDemon::ESS(Normal_U$Sigma[-c(1:n_burn),-2]))
Sigma_ESS_R=mean(LaplacesDemon::ESS(Normal_R$Sigma[-c(1:n_burn),-2]))
R_squared=mean(Normal_U$R[-c(1:n_burn),1])
p_value=mean(Normal_U$p[-c(1:n_burn),1])

Normal_tib=tibble(Model=c("Unrestricted", "Restricted"),
                  "Time (ms)"=c(Time_U, Time_R),
                  beta_ESS=c(Beta_ESS_U, Beta_ESS_R),
                  eta_ESS=c(Eta_ESS_U, Eta_ESS_R),
                  Sigma_ESS=c(Sigma_ESS_U, Sigma_ESS_R),
                  R_squared=c(R_squared, NULL),
                  p_value=c(p_value, NULL),
                  M=c(M, NULL),
                  Confounded=c(confounded, NULL))# %>%
  #mutate("beta (samples/ms)"=beta_ESS/`Time (ms)`,
  #       "Sigma (samples/ms)"=Sigma_ESS/`Time (ms)`) %>%
  #dplyr::select(-beta_ESS, -Sigma_ESS)

return(Normal_tib)

}

###
### Simulation Values
###

library(tidyverse)

n_sim=300
n=50
J=10
n_mcmc=20000
n_burn=10000
### Consider small, medium, and large species random effect
M=c(1, 2, 5)
M_rep=rep(M, n_sim/length(M))
confounded_rep=rep(c(TRUE, FALSE), each=n_sim/2)
### Set up Tibble
Normal_sim_tib=tibble(Model=NULL,
                      "Time (ms)"=NULL,
                      R_squared=NULL,
                      p_value=NULL,
                      M=NULL,
                      beta_ESS=NULL,
                      eta_ESS=NULL,
                      Sigma_ESS=NULL,
                      Confounded=NULL)
for(i in 1:n_sim){
  
  Normal_sim_tib=rbind(Normal_sim_tib,
                       Normal_sim(n, M_rep[i], n_mcmc, n_burn, confounded_rep[i]))
  
}

save(Normal_sim_tib, file="Normal_sim_tib.RData")

```

## RN Model

```{r RN Model, include=FALSE}

###
### Simulation Functions 
###

RN_sim <- function(n, J, 
                   M, 
                   n_mcmc, n_burn, confounded=TRUE){
  
###
### Packages
###

library(Boom)
library(Matrix)
  
###
### Functions
###
  
logit_inv <- function(logit){
  exp(logit)/(1+exp(logit))
}

### Number of species
K=2

### Regression Coefficients 
beta=c(0.5, -0.5, 0, 0.5)
alpha=c(-.5, .5)

### Species Covariance Matrix
Sigma=rWishart(K+2, (K+2)*diag(M, K))

### Sample Species Random Effect
eta=rmvn(n, c(0,0), Sigma)

### Simulate confounded covariate
if(confounded){
  x=(eta[,1]+eta[,2])
} else {
  x=rnorm(n)
}

### Design Matrices 
X_1=cbind(rep(1, n),
          x)
X_2=cbind(rep(1, n),
          rnorm(n))
X_list=list(X_1, X_2)
X=as.matrix(bdiag(X_1, X_2))

### Process Model
lambda=X%*%beta+c(eta)+rnorm(n,,sqrt(2.25))
N=rpois(length(lambda), exp(lambda))

### Detection Model 
W_tmp=map(1:n, function(.x){cbind(rep(1, J))})
W=list(W_tmp, W_tmp)
alpha_list=list(alpha[1], alpha[2])
Walpha=map2(alpha_list, W, function(alpha, W){
    map(W, function(W){W%*%alpha})}) %>%
    unlist(recursive = FALSE)
r=map(Walpha, logit_inv)
p=map2(r, N, function(r, N){1-(1-r)^N})

### Response Model
Y_tmp=map(p, function(p){rbinom(length(p), 1, p)})
Y=do.call(rbind, Y_tmp)

###
### Fit Models
###

source("CC_funcs.R")

###
### Hyperpriors 
###

mu_alpha=vector("list", K)
Sigma_alpha=vector("list", K)
alpha_tune=vector("list", K)
for(k in 1:K){
  mu_alpha[[k]]=0
  Sigma_alpha[[k]]=diag(1,1)
  alpha_tune[[k]]=0.1
}


### Unrestricted
RN_U <- RN_unrestricted_JSDM_MCMC(Y=Y, X=X, X_list=X_list, W=W, K=K, n=n,
                                  mu_beta=rep(0, ncol(X)), Sigma_beta=diag(1, ncol(X)),
                                  mu_alpha=mu_alpha, Sigma_alpha=Sigma_alpha, alpha_tune=alpha_tune,
                                  S=diag(1, K), nu=K+2, lambda_tune=0.5, tau=2.25,
                                  n_mcmc = n_mcmc)

### Restricted
RN_R <- RN_restricted_JSDM_MCMC(Y=Y, X=X, W=W, n=n, K=K,
                                mu_theta=rep(0, ncol(X)), Sigma_theta=diag(1, ncol(X)), 
                                mu_alpha=mu_alpha, Sigma_alpha=Sigma_alpha, alpha_tune=alpha_tune,
                                S=diag(1, K), nu=K+2, lambda_tune=0.5, tau=2.25,
                                n_mcmc = n_mcmc)

###
### Extract Output
###

Time_U=mean(RN_U$Total_time)*1000 ### Convert seconds to milliseconds 
Time_R=mean(RN_R$Total_time)*1000
Beta_ESS_U=mean(LaplacesDemon::ESS(RN_U$beta_save[-c(1:n_burn),]))
Beta_ESS_R=mean(LaplacesDemon::ESS(RN_R$beta_save[-c(1:n_burn),]))
Eta_ESS_U=mean(LaplacesDemon::ESS(RN_U$eta_save[-c(1:n_burn),]))
Eta_ESS_R=mean(LaplacesDemon::ESS(RN_R$eta_save[-c(1:n_burn),]))
### Off-diagonals are equal so remove one
Sigma_ESS_U=mean(LaplacesDemon::ESS(RN_U$Sigma_save[-c(1:n_burn),-2]))
Sigma_ESS_R=mean(LaplacesDemon::ESS(RN_R$Sigma_save[-c(1:n_burn),-2]))
R_squared=mean(RN_U$R_save[-c(1:n_burn),1])
p_value=mean(RN_U$p_save[-c(1:n_burn),1])

RN_tib=tibble(Model=c("Unrestricted", "Restricted"),
              "Time (ms)"=c(Time_U, Time_R),
              beta_ESS=c(Beta_ESS_U, Beta_ESS_R),
              eta_ESS=c(Eta_ESS_U, Eta_ESS_R),
              Sigma_ESS=c(Sigma_ESS_U, Sigma_ESS_R),
              R_squared=c(R_squared, NULL),
              p_value=c(p_value, NULL),
              M=c(M, NULL),
              Confounded=c(confounded, NULL))# %>%
  #mutate("beta (samples/ms)"=beta_ESS/`Time (ms)`,
  #       "Sigma (samples/ms)"=Sigma_ESS/`Time (ms)`) %>%
  #dplyr::select(-beta_ESS, -Sigma_ESS)

return(RN_tib)

}

###
### Simulation Values
###

library(tidyverse)

n_sim=300
n=50
J=10
n_mcmc=20000
n_burn=10000
### Consider small, medium, and large species random effect
M=c(2, 4, 10)
M_rep=rep(M, n_sim/length(M))
confounded_rep=rep(c(TRUE, FALSE), each=n_sim/2)
### Set up Tibble
RN_sim_tib=tibble(Model=NULL,
                  "Time (ms)"=NULL,
                  R_squared=NULL,
                  p_value=NULL,
                  M=NULL,
                  beta_ESS=NULL,
                  eta_ESS=NULL,
                  Sigma_ESS=NULL,
                  Confounded=NULL)
for(i in 1:n_sim){
  
  RN_sim_tib=rbind(RN_sim_tib,
                   RN_sim(n, J, M_rep[i], n_mcmc, n_burn, confounded_rep[i]))
  
}

save(RN_sim_tib, file="RN_sim_tib.RData")
```

## Probit Model

```{r Probit Model, include=FALSE}

###
### Simulation Functions 
###

Probit_sim <- function(n, J,
                       M,
                       n_mcmc, n_burn,
                       confounded=TRUE){
  
###
### Packages
###

library(Boom)
library(Matrix)
library(purrr)

###
### Simulate Confounded Data
###  
  
### Set Number of Species
K=2

### Regression Coefficients 
beta=c(0.5, -0.5, 0, 0.5)
alpha=c(-.5, .5)

### Species Covariance Matrix
Sigma=rWishart(K+2, (K+2)*diag(M, K))


### Sample Species Random Effects
eta=rmvn(n, rep(0, K), Sigma)

### Detection Matrix
W_tmp=rep(1, n*J)
W=as.matrix(bdiag(W_tmp, W_tmp))
W_alpha=W%*%alpha

### Simulate confounded covariate
if(confounded){
  x=(eta[,1]+eta[,2])
} else {
  x=rnorm(n)
}

### Design Matrices 
X_1=cbind(rep(1, n),
          x)
X_2=cbind(rep(1, n),
          rnorm(n))
X_list=list(X_1, X_2)
X=as.matrix(bdiag(X_1, X_2))

### Simulate Confounded Response Data
X_beta=X%*%beta
z=rbinom(n*K, 1, pnorm(X_beta+c(eta)))
y=rbinom(n*J*K, 1, pnorm(W_alpha)*rep(z, each=J))
Y=matrix(y, n*K, J, byrow=TRUE)

###
### Reorganize W for fitting
###

W_base=matrix(1, J, 1)
W_tmp=replicate(n, W_base, simplify = FALSE)
W=list(W_tmp, W_tmp)


###
### Fit Models
###

source("CC_funcs.R")


### Unrestricted
Probit_unrestricted <- Probit_unrestricted_JSDM_MCMC(Y = Y, X = X, X_list = X_list, W = W, K = K, n = n, 
                                                     mu_beta = rep(0, ncol(X)), Sigma_beta = diag(1, ncol(X)),
                                                     mu_alpha = rep(0, K), Sigma_alpha = diag(1, K),
                                                     S = diag(1, K), nu = K+2,
                                                     n_mcmc = n_mcmc)

### Restricted
Probit_restricted <- Probit_restricted_JSDM_MCMC(Y = Y, X = X, W = W, K = K, n = n, 
                                                 mu_theta = rep(0, ncol(X)), Sigma_theta = diag(1, ncol(X)),
                                                 mu_alpha = rep(0, K), Sigma_alpha = diag(1, K),
                                                 S = diag(1, K), nu = K+2,
                                                 n_mcmc = n_mcmc)

###
### Extract Output
###

Time_U=mean(Probit_unrestricted$Total_time)*1000 ### Convert seconds to milliseconds 
Time_R=mean(Probit_restricted$Total_time)*1000
Beta_ESS_U=mean(LaplacesDemon::ESS(Probit_unrestricted$beta_save[-c(1:n_burn),]))
Beta_ESS_R=mean(LaplacesDemon::ESS(Probit_restricted$beta_save[-c(1:n_burn),]))
Time_R=mean(Probit_restricted$Total_time)*1000
Eta_ESS_U=mean(LaplacesDemon::ESS(Probit_unrestricted$eta_save[-c(1:n_burn),]))
Eta_ESS_R=mean(LaplacesDemon::ESS(Probit_restricted$eta_save[-c(1:n_burn),]))
### Off-diagonals are equal so remove on
Sigma_ESS_U=mean(LaplacesDemon::ESS(Probit_unrestricted$Sigma_save[-c(1:n_burn),-2]))
Sigma_ESS_R=mean(LaplacesDemon::ESS(Probit_restricted$Sigma_save[-c(1:n_burn),-2]))
R_squared=mean(Probit_unrestricted$R_save[-c(1:n_burn),1])
p_value=mean(Probit_unrestricted$p_save[-c(1:n_burn),1])

Probit_tib=tibble(Model=c("Unrestricted", "Restricted"),
                  "Time (ms)"=c(Time_U, Time_R),
                  eta_ESS=c(Eta_ESS_U, Eta_ESS_R),
                  beta_ESS=c(Beta_ESS_U, Beta_ESS_R),
                  Sigma_ESS=c(Sigma_ESS_U, Sigma_ESS_R),
                  R_squared=c(R_squared, NULL),
                  p_value=c(p_value, NULL),
                  M=c(M, NULL),
                  Confounded=c(confounded, NULL))# %>%
  #mutate("beta (samples/ms)"=beta_ESS/`Time (ms)`,
  #       "Sigma (samples/ms)"=Sigma_ESS/`Time (ms)`) %>%
  #dplyr::select(-beta_ESS, -Sigma_ESS)

return(Probit_tib)

}

###
### Simulation Values
###

library(tidyverse)

n_sim=300
n=50
J=10
n_mcmc=20000
n_burn=10000
### Consider small, medium, and large species random effect
M=c(1, 2, 5)
M_rep=rep(M, n_sim/length(M))
confounded_rep=rep(c(TRUE, FALSE), each=n_sim/2)
### Set up Tibble
Probit_sim_tib=tibble(Model=NULL,
                      "Time (ms)"=NULL,
                      R_squared=NULL,
                      p_value=NULL,
                      M=NULL,
                      eta_ESS=NULL,
                      beta_ESS=NULL,
                      Sigma_ESS=NULL,
                      Confounded=NULL)
for(i in 1:n_sim){
  
  Probit_sim_tib=rbind(Probit_sim_tib,
                       Probit_sim(n, J, M_rep[i], n_mcmc, n_burn, confounded_rep[i]))
  
}
save(Probit_sim_tib, file="Probit_sim_tib.RData")
  
```

## Summarise Results 

```{r, Summarise Results}

### 
### Load Packages
###

library(tidyverse)

###
### Load in Simulation Results 
###

load("Normal_sim_tib.RData")
load("RN_sim_tib.RData")
load("Probit_sim_tib.RData")

###
### Collect Results 
###

Sim_tib <- rbind(
  Normal_sim_tib,
  Probit_sim_tib,
  RN_sim_tib
) 

### Renaming and adding model types
colnames(Sim_tib)[1]="Fit"
Sim_tib <- Sim_tib %>%
  mutate(Model=rep(c("Normal", "Probit", "RN"),
                   each=nrow(Normal_sim_tib)))

###
### Summarise Effective Sampling Rate by model and rho
###

Sim_summary <- Sim_tib %>%
  mutate(Significant=p_value<0.05) %>%
  group_by(Model, Confounded, Fit) %>%
  summarise(beta_ESS=mean(beta_ESS),
            eta_ESS=mean(eta_ESS),
            Sigma_ESS=mean(Sigma_ESS),
            R_squared=mean(R_squared),
            Significant=mean(Significant))

Sim_summary_R=filter(Sim_summary, Fit=="Restricted")
Sim_summary_U=filter(Sim_summary, Fit=="Unrestricted")


Sim_summary_ratio <-
  tibble(Model=Sim_summary_R$Model,
         Confounded=Sim_summary_R$Confounded,
         beta_ESS_ratio=Sim_summary_R$beta_ESS/Sim_summary_U$beta_ESS,
         beta_ESS_mean=rowMeans(cbind(Sim_summary_R$beta_ESS, Sim_summary_U$beta_ESS)),
         eta_ESS_ratio=Sim_summary_R$eta_ESS/Sim_summary_U$eta_ESS,
         eta_ESS_mean=rowMeans(cbind(Sim_summary_R$eta_ESS, Sim_summary_U$eta_ESS)),
         Sigma_ESS_ratio=Sim_summary_R$Sigma_ESS/Sim_summary_U$Sigma_ESS,
         Sigma_ESS_mean=rowMeans(cbind(Sim_summary_R$Sigma_ESS, Sim_summary_U$Sigma_ESS)),
         mean_r_squared=Sim_summary_R$R_squared,
         mean_significant=Sim_summary_R$Significant) %>%
 mutate(across(c("beta_ESS_ratio":"mean_significant"), round, 2))


### Table included in manuscript
Sim_summary_ratio
Normal_sim_tib %>%
  filter(Model=="Unrestricted") %>%
  group_by(Confounded) %>%
  summarise(mean(`beta (samples/ms)`))
```
