# Supplementary material for: Community confounding in joint species distribution models
Source: Sci Rep. 2022 Jul 18;12:12235. doi: 10.1038/s41598-022-15694-6 (PMC9294001; doi:10.1038/s41598-022-15694-6)
Supplement: Supplementary file 2 — Supplementary Dataset 1. [file 41598_2022_15694_MOESM2_ESM.zip › SI_files_CC/CC_funcs.R]

###
###
### MCMC Algorithms  
###
###

###
### Normal Model MCMC Algorithms 
###

### SDM
SDM_MCMC <- function(lambda, X, n, K,
                     mu_beta, Sigma_beta, 
                     tau,
                     n_mcmc){
  ###
  ### Packages
  ###
  
  library(Boom)
  
  ###
  ### Starting Values and Loop Variables
  ###
  
  beta=mu_beta
  I=diag(1, n*K)
  Sigma_beta_inv=solve(Sigma_beta)
  
  ###
  ### Save storage
  ###
  
  beta_save <- matrix(
    NA,
    ncol=ncol(X),
    nrow=n_mcmc)
  
  ###
  ### MCMC loop
  ###
  
  for(l in 1:n_mcmc){
    
    ###
    ### Sample beta
    ###
    
    tmp_chol=chol(forceSymmetric(t(X)%*%X*tau^{-1} + Sigma_beta_inv))
    beta=backsolve(tmp_chol, backsolve(tmp_chol, 
                                       t(X)%*%(lambda)*tau^{-1} + Sigma_beta_inv%*%mu_beta, 
                                       transpose=TRUE) + rnorm(length(mu_beta))) 
    
    ###
    ### Save sampples
    ###
    
    beta_save[l,] <- c(beta)
    
    ###
    ### Timer
    ###
    
    if (l %% 1000 == 0) {cat(l, " ")}
  }
  
  ###
  ### Write output 
  ###
  
  list(n_mcmc=n_mcmc, lambda=lambda, X=X, K=K, n=n,
       beta=beta_save,
       mu_beta=mu_beta, Sigma_beta=Sigma_beta)
  
}

### Unresticted JSDM
Unrestricted_JSDM_MCMC <- function(lambda, X, X_list, n, K,
                                   mu_beta, Sigma_beta, 
                                   nu, S,
                                   tau,
                                   n_mcmc){
  ###
  ### Packages
  ###
  
  library(Boom)
  
  ###
  ### Functions
  ###
  
  lmp <- function (modelobject) {
    if (class(modelobject) != "lm") stop("Not an object of class 'lm' ")
    f <- summary(modelobject)$fstatistic
    p <- pf(f[1],f[2],f[3],lower.tail=F)
    attributes(p) <- NULL
    return(p)
  }
  
  ###
  ### Starting Values and Loop Variables
  ###
  
  beta=mu_beta
  eta=rnorm(n*K)
  I=diag(1, n*K)
  X_tilde=solve(t(X)%*%X)%*%t(X)
  Sigma_beta_inv=solve(Sigma_beta)
  R_list = map(X_list, ~rep(0, ncol(.x)-1))
  p_list = R_list
  
  
  ###
  ### Storage
  ###
  
  beta_save <- matrix(
    NA,
    ncol=ncol(X),
    nrow=n_mcmc)
  theta_save <- matrix(
    NA,
    ncol=ncol(X),
    nrow=n_mcmc)
  eta_save <- matrix(
    NA,
    ncol=n*K,
    nrow=n_mcmc)
  Sigma_save <- matrix(
    ncol=K^2,
    nrow=n_mcmc)
  R_save <- matrix(
    NA,
    ncol = ncol(X)-K,
    nrow = n_mcmc)
  p_save <- matrix(
    NA,
    ncol = ncol(X)-K,
    nrow = n_mcmc)
  Total_time=rep(NA, n_mcmc)
  
  ###
  ### MCMC loop
  ###
  
  for(l in 1:n_mcmc){
    
    start=Sys.time()
    
    ###
    ### Sample Sigma
    ###
    
    eta_mat=matrix(eta,
                   n,
                   K)
    
    Sigma=rWishart(n + nu, solve(nu*S + t(eta_mat)%*%eta_mat), inverse=TRUE)
    
    ###
    ### Sample beta
    ###
    
    tmp_chol=chol(t(X)%*%X*tau^{-1} + Sigma_beta_inv)
    beta=backsolve(tmp_chol, backsolve(tmp_chol, 
                                       t(X)%*%(lambda-eta)*tau^{-1} + Sigma_beta_inv%*%mu_beta, 
                                       transpose=TRUE) + rnorm(length(mu_beta))) 
    X_beta=X%*%beta
    
    
    ###
    ### Sample eta
    ### 
    
    tmp_chol=chol(diag(tau^{-1}, K)+solve(Sigma))%x%diag(1, n)
    eta=backsolve(tmp_chol, backsolve(tmp_chol, 
                                      (lambda-X_beta)*tau^{-1}, 
                                      transpose=TRUE) + rnorm(length(eta))) 
    
    ###
    ### Sample Theta
    ###
    
    theta=beta+X_tilde%*%eta
    
    end=Sys.time()
    Total_time[l]=difftime(end, start, units="secs")
    
    ###
    ### Posterior Coefficients of Determination
    ###
    
    for(k in 1:K){
      X_k=X_list[[k]]
      for(j in 2:ncol(X_k)){
        fit=lm(X_k[,j]~eta_mat)
        R_list[[k]][j-1]=summary(fit)$r.squared
        p_list[[k]][j-1]=lmp(fit)
      }
    }
    R_save[l,] <- unlist(R_list)
    p_save[l,] <- unlist(p_list)
    
    ###
    ### Save samples
    ###
    
    beta_save[l,] <- c(beta)
    theta_save[l,] <- c(theta)
    Sigma_save[l,] <- c(Sigma)
    eta_save[l,] <- eta
    
    ###
    ### Timer
    ###
    
    if (l %% 1000 == 0) {cat(l, " ")}
  }
  
  ###
  ### Write output 
  ###
  
  list(n_mcmc=n_mcmc, lambda=lambda, X=X, K=K, n=n,
       beta=beta_save, theta=theta_save, eta=eta_save,
       Sigma=Sigma_save, Total_time=Total_time,
       R=R_save, p=p_save,
       mu_beta=mu_beta, Sigma_beta=Sigma_beta,
       S=S, nu=nu)
  
}


### Resticted JSDM
Restricted_JSDM_MCMC <- function(lambda, X, n, K,
                                 mu_theta, Sigma_theta, 
                                 nu, S,
                                 tau,
                                 n_mcmc){
  ###
  ### Packages
  ###
  
  library(Boom)
  
  ###
  ### Starting Values and Loop Variables
  ###
  
  theta=mu_theta
  eta=rnorm(n*K)
  I=diag(1, n*K)
  Sigma_theta_inv=solve(Sigma_theta)
  X_tilde=solve(t(X)%*%X)%*%t(X)
  P_X=X%*%solve(t(X)%*%X)%*%t(X)
  
  ###
  ### Storage
  ###
  
  beta_save <- matrix(
    NA,
    ncol=ncol(X),
    nrow=n_mcmc)
  theta_save <- matrix(
    NA,
    ncol=ncol(X),
    nrow=n_mcmc)
  eta_save <- matrix(
    NA,
    ncol=n*K,
    nrow=n_mcmc)
  Sigma_save <- matrix(
    ncol=K^2,
    nrow=n_mcmc)
  Total_time=rep(NA, n_mcmc)
  
  
  ###
  ### MCMC loop
  ###
  
  for(l in 1:n_mcmc){
    
    start=Sys.time()
    
    ###
    ### Sample Sigma
    ###
    
    eta_mat=matrix(eta,
                   n,
                   K)
    
    Sigma=rWishart(n + nu, solve(nu*S + t(eta_mat)%*%eta_mat), inverse=TRUE)
    
    
    ###
    ### Sample theta
    ###
    
    tmp_chol=chol(t(X)%*%X*tau^{-1} + Sigma_theta_inv)
    theta=backsolve(tmp_chol, backsolve(tmp_chol, 
                                        t(X)%*%lambda*tau^{-1} + Sigma_theta_inv%*%mu_theta, 
                                        transpose=TRUE) + rnorm(length(mu_theta))) 
    X_theta=X%*%theta
    
    
    ###
    ### Sample eta
    ### 
    
    tmp_chol=chol((I-P_X)*tau^{-1}+solve(Sigma)%x%diag(1, n))
    eta=backsolve(tmp_chol, backsolve(tmp_chol, 
                                      (I-P_X)%*%(lambda)*tau^{-1}, 
                                      transpose=TRUE) + rnorm(length(eta))) 
    
    ###
    ### Sample beta
    ###
    
    beta=theta-X_tilde%*%eta
    
    end=Sys.time()
    Total_time[l]=difftime(end, start, units="secs")
    
    ###
    ### Save sampples
    ###
    
    theta_save[l,] <- c(theta)
    beta_save[l,] <- c(beta)
    Sigma_save[l,] <- c(Sigma)
    eta_save[l,] <- eta
    
    ###
    ### Timer
    ###
    
    if (l %% 1000 == 0) {cat(l, " ")}
  }
  
  ###
  ### Write output 
  ###
  
  list(n_mcmc=n_mcmc, lambda=lambda, X=X, K=K, n=n,
       beta=beta_save, theta=theta_save, eta=eta_save,
       Sigma=Sigma_save, Total_time=Total_time,
       mu_theta=mu_theta, Sigma_theta=Sigma_theta,
       S=S, nu=nu)
  
}

###
### Royle-Nichls 
###

### SDM
RN_SDM_MCMC <- function(Y, X, W,
                        mu_beta, Sigma_beta, beta_tune, 
                        mu_alpha, Sigma_alpha, alpha_tune, 
                        n_mcmc){
  
  ###
  ### Functions & Packages
  ### 
  
  library(purrr)
  library(dplyr)
  library(extraDistr)
  library(Boom)
  
  logit_inv <- function(logit){
    exp(logit)/(1+exp(logit))
  }
  
  ###
  ### Loop variables 
  ###
  
  X = as.matrix(X) ### Gets ride of sparse matrix formatting 
  Y_sum = apply(Y, 1, sum, na.rm = TRUE)
  y = Y %>% ### convert matrix to list and remove NA occasions 
    t() %>%
    data.frame() %>%
    as.list() %>%
    map(na.omit)
  y_detect = y[Y_sum!=0] ### List of sites at which there were at least one detection for MH ratio N
  n = nrow(X) ### number of sites
  
  ###
  ### Save Outputs
  ###
  
  N_save <- matrix(
    NA,
    ncol = n,
    nrow = n_mcmc)
  beta_save <- matrix(
    NA,
    ncol = ncol(X),
    nrow = n_mcmc)
  alpha_save <- matrix(
    NA,
    ncol = dim(W[[1]])[2],
    nrow = n_mcmc)
  
  ###
  ### Acceptance 
  ###
  
  N_acc_prop <- 0
  beta_acc <- 0
  alpha_acc <- 0
  
  ###
  ### Initial Values 
  ###
  
  N = Y_sum
  beta = mu_beta
  lambda = exp(X%*%beta)
  alpha = mu_alpha
  Walpha = map(W, function(W){W%*%alpha}) ###  W is list of matrices with detection covariates
  r = map(Walpha, logit_inv)
  p = map2(r, N, function(r, N){1-(1-r)^N}) %>%
    map(na.omit)
  
  p_detect = p[Y_sum!=0] 
  
  ###
  ### Tuning Parameters 
  ### 
  
  Sigma_beta_tune = beta_tune*solve(t(X)%*%X)
  Sigma_beta_tune = (Sigma_beta_tune+t(Sigma_beta_tune))/2
  
  ###
  ### Timing
  ###
  
  Total_time=rep(NA, n_mcmc)
  
  for(q in 1:n_mcmc){
    
    Start = Sys.time()
    
    ###
    ### Sample betas
    ###
    
    
    beta_star = rmvn(1, beta, Sigma_beta_tune)
    lambda_star = exp(X%*%beta_star)
    mh1 = sum(dpois(N, lambda_star, log = T)) + dmvn(beta_star, mu_beta, Sigma_beta, log = T)
    mh2 = sum(dpois(N, lambda, log = T)) + dmvn(beta, mu_beta, Sigma_beta, log = T)
    mh = exp(mh1 - mh2)
    if(mh > runif(1)){
      beta = beta_star
      lambda = lambda_star
      beta_acc = beta_acc + 1
    }
    
    
    ###
    ### Sample alpha
    ###
    
    
    alpha_star = rnorm(length(alpha), alpha, alpha_tune)
    Walpha_star = map(W, function(W){W%*%alpha_star})
    r_star = map(Walpha_star, logit_inv)
    p_star = map2(r_star, N, function(r_star, N){1-(1-r_star)^N})
    
    ### mh ratio
    
    mh1 = sum(map2_dbl(y, p_star, 
                       function(y, p_star)
                       {sum(dbinom(y, 1, p_star, log = T))})) + 
      dmvn(alpha_star, mu_alpha, Sigma_alpha, log = T)
    mh2 = sum(map2_dbl(y, p, 
                       function(y, p)
                       {sum(dbinom(y, 1, p, log = T))})) + 
      dmvn(alpha, mu_alpha, Sigma_alpha, log = T)
    mh = exp(mh1 - mh2)
    if(mh > runif(1)){
      alpha = alpha_star
      r = r_star
      p = p_star
      alpha_acc <- alpha_acc + 1
      
    }
    
    ###
    ### Sample N
    ###
    
    
    
    ### Gibbs update for y=0
    
    ### Convert lambda to list
    lambda_list = as.list(lambda)
    
    N[Y_sum==0] = map2_dbl(r, lambda_list, 
                           function(r, lambda_list)
                           {rpois(1, lambda_list*prod(1-r))})[Y_sum==0]
    
    ###
    ### M-H for when y > 0
    ###
    
    N_star = rtpois(length(N[Y_sum!=0]), N[Y_sum!=0], 0, Inf) ### Must have positive support
    
    
    ### Get p from lastest iteration of alpha
    p_detect = p[Y_sum!=0]
    r_detect = r[Y_sum!=0]
    
    ### Update p based on new sample of N
    p_detect_star = map2(r_detect, N_star, function(r_detect, N_star){1-(1-r_detect)^N_star}) 
    
    mh1 = map2_dbl(y_detect, p_detect_star,  
                   function(y_detect, p_detect_star)
                   {sum(dbinom(y_detect, 1, p_detect_star, log = T))}) +
      dpois(N_star, lambda[Y_sum!=0], log = T) +
      dtpois(N[Y_sum!=0], N[Y_sum!=0], 0, Inf, log = T)
    mh2 = map2_dbl(y_detect, p_detect,  
                   function(y_detect, p_detect)
                   {sum(dbinom(y_detect, 1, p_detect, log = T))}) +
      dpois(N[Y_sum!=0], lambda[Y_sum!=0], log = T) +
      dtpois(N_star, N[Y_sum!=0], 0, Inf, log = T)
    mh = exp(mh1 - mh2)
    keep.idx = mh > runif(1)
    N_acc_prop[q] <- mean(keep.idx)
    N[Y_sum!=0][keep.idx] = N_star[keep.idx]
    
    ### Update p based on updated Ns 
    p = map2(r, N, function(r, N){1-(1-r)^N})
    
    End = Sys.time()
    Total_time[q] = difftime(End, Start, units="secs")
    
    ###
    ### Save Samples 
    ###
    
    beta_save[q,] <- beta
    alpha_save[q,] <- alpha
    N_save[q,] <- N
    
    ###
    ### Timer
    ###
    
    if (q %% 1000 == 0) {cat(q, " ")}
  }
  
  ###
  ### Write output 
  ###
  
  list(n_mcmc = n_mcmc, Y = Y, X = X, W = W, Total_time = Total_time, 
       alpha_save = alpha_save, beta_save = beta_save, N_save = N_save,
       alpha_acc = alpha_acc, beta_acc = beta_acc, N_acc_prop = N_acc_prop)
  
}


### unrestricted JSDM
RN_unrestricted_JSDM_MCMC <- function(Y, X, X_list, W, K, n,
                                      mu_beta, Sigma_beta,  
                                      mu_alpha, Sigma_alpha, alpha_tune, 
                                      S, nu, lambda_tune, tau,
                                      n_mcmc){
  
  ###
  ### Functions & Packages
  ### 
  
  library(purrr)  
  library(Boom)
  library(Matrix)
  library(dplyr)
  library(extraDistr)
  
  logit_inv <- function(logit){
    exp(logit)/(1+exp(logit))
  }
  
  lmp <- function (modelobject) {
    if (class(modelobject) != "lm") stop("Not an object of class 'lm' ")
    f <- summary(modelobject)$fstatistic
    p <- pf(f[1],f[2],f[3],lower.tail=F)
    attributes(p) <- NULL
    return(p)
  }
  
  ###
  ### Sample storage
  ###
  
  N_save <- matrix(
    NA,
    ncol = K*n,
    nrow = n_mcmc)
  lambda_save <- matrix(
    NA,
    ncol = K*n,
    nrow = n_mcmc)
  R_save <- matrix(
    NA,
    ncol = ncol(X)-K,
    nrow = n_mcmc)
  p_save <- matrix(
    NA,
    ncol = ncol(X)-K,
    nrow = n_mcmc)
  beta_save <- matrix(
    NA,
    ncol = ncol(X),
    nrow = n_mcmc)
  eta_save <- matrix(
    NA,
    ncol = n*K,
    nrow = n_mcmc)
  alpha_save <- matrix(
    NA,
    ncol = length(unlist(mu_alpha)),
    nrow = n_mcmc)
  Sigma_save <- matrix(
    ncol = K^2,
    nrow = n_mcmc)
  
  ###
  ### Acceptance storage  
  ###
  
  N_acc_prop = rep(NA, n_mcmc)
  lambda_acc = rep(0, n*K)
  alpha_acc = rep(0, K)
  
  ###
  ### Loop Variable 
  ###
  
  ### Response 
  Y_sum = apply(Y, 1, sum, na.rm = TRUE)
  y = Y %>% ### convert matrix to list and remove NA occasions 
    t() %>%
    data.frame() %>%
    as.list() %>%
    map(na.omit)
  y_detect = y[Y_sum!=0] ### List of sites at which there were at least one detection for MH ratio N
  J=ncol(Y)
  
  ### Abundance
  N = if_else(Y_sum>0, 1, 0)
  beta = mu_beta
  Sigma_beta_inv = solve(Sigma_beta)
  X = as.matrix(X)
  X_beta = X%*%beta
  I = diag(1, n*K)
  eta = rnorm(n*K)
  lambda = rpois(n*K, N)
  
  ### Detection  
  alpha = mu_alpha
  Walpha = map2(alpha, W, function(alpha, W){
    map(W, function(W){W%*%alpha})}) %>%
    unlist(recursive = FALSE)
  r = map(Walpha, logit_inv)
  p = map2(r, N, function(r, N){1-(1-r)^N})
  R_list = map(X_list, ~rep(0, ncol(.x)-1))
  p_list = R_list
  
  ###
  ### Timing
  ###
  
  Total_time=rep(NA, n_mcmc)
  
  for(l in 1:n_mcmc){
    
    Start = Sys.time()
    
    ###
    ### Sample Sigma
    ###
    
    eta_mat = matrix(eta,
                     n,
                     K)
    
    Sigma = rWishart(n + nu, solve(nu*S + t(eta_mat)%*%eta_mat), inverse = TRUE)
    
    
    ###
    ### Sample beta
    ###
    
    tmp_chol = chol(forceSymmetric(t(X)%*%X*tau^{-1} + Sigma_beta_inv))
    beta = backsolve(tmp_chol, backsolve(tmp_chol, 
                                         t(X)%*%(lambda-eta)*tau^{-1} + Sigma_beta_inv%*%mu_beta, 
                                         transpose=TRUE) + rnorm(length(mu_beta))) 
    X_beta=X%*%beta
    
    
    ###
    ### Sample eta
    ### 
    
    tmp_chol = chol(diag(tau^{-1}, K)+solve(Sigma))%x%diag(1, n)
    eta = backsolve(tmp_chol, backsolve(tmp_chol, 
                                        (lambda-X_beta)*tau^{-1}, 
                                        transpose=TRUE) + rnorm(length(eta))) 
    
    ###
    ### Sample lambda
    ###
    
    ### Proposal 
    lambda_star = rnorm(n*K, lambda, lambda_tune)
    
    ### mh ratio 
    mh1 = dpois(N, exp(lambda_star), log = T) + 
      dnorm(lambda_star, X_beta + eta, sqrt(tau), log = T)
    mh2 = dpois(N, exp(lambda), log = T) + 
      dnorm(lambda, X_beta + eta, sqrt(tau), log = T)
    mh = exp(mh1 - mh2)
    
    ### Update lambda
    keep_idx = mh > runif(1)
    lambda[keep_idx] = lambda_star[keep_idx]
    lambda_acc = lambda_acc + keep_idx
    
    
    ###
    ### Sample N
    ###
    
    
    ### Gibbs update for y=0
    
    N[Y_sum==0] = map2_dbl(r, lambda, 
                           function(r, lambda)
                           {rpois(1, exp(lambda)*prod(1-r))})[Y_sum==0]
    
    ###
    ### M-H for when y > 0
    ###
    
    N_star = rtpois(length(N[Y_sum!=0]), N[Y_sum!=0], a=0, b=Inf) 
    
    
    ### Get p from lastest iteration of alpha
    p_detect = p[Y_sum!=0]
    r_detect = r[Y_sum!=0]
    
    ### Update p based on new sample of N
    p_detect_star = map2(r_detect, N_star, function(r_detect, N_star){1-(1-r_detect)^N_star}) 
    
    mh1 = map2_dbl(y_detect, p_detect_star,  
                   function(y_detect, p_detect_star)
                   {sum(dbinom(y_detect, 1, p_detect_star, log = T))}) +
      dpois(N_star, exp(lambda)[Y_sum!=0], log = T) +
      dtpois(N[Y_sum!=0], N_star, a=0, b=Inf, log = T)
    mh2 = map2_dbl(y_detect, p_detect,  
                   function(y_detect, p_detect)
                   {sum(dbinom(y_detect, 1, p_detect, log = T))}) +
      dpois(N[Y_sum!=0], exp(lambda)[Y_sum!=0], log = T) +
      dtpois(N_star, N[Y_sum!=0], a=0, b=Inf, log = T)
    mh = exp(mh1 - mh2)
    
    keep.idx = mh > runif(1)
    N_acc_prop[l] <- mean(keep.idx)
    N[Y_sum!=0][keep.idx] = N_star[keep.idx]
    
    ### Update p based on updated Ns 
    p = map2(r, N, function(r, N){1-(1-r)^N})
    
    
    ###
    ### Sample alphas
    ###
    
    alpha_star = map2(alpha, alpha_tune, function(alpha, alpha_tune){
      rnorm(n = length(alpha), mean = alpha, sd = alpha_tune)})
    Walpha_star = map2(alpha_star, W, function(alpha_star, W){
      map(W, function(W){W%*%alpha_star})}) %>%
      unlist(recursive = FALSE)
    r_star = map(Walpha_star, logit_inv)
    p_star = map2(r_star, N, function(r_star, N){1-(1-r_star)^N})
    
    ### mh ratio
    
    devs_star = map2_dbl(y, p_star, 
                         function(y, p_star)
                         {sum(dbinom(y, 1, p_star, log = T))}) %>%
      matrix(nrow = n, ncol = K)
    devs =  map2_dbl(y, p, 
                     function(y, p)
                     {sum(dbinom(y, 1, p, log = T))}) %>%
      matrix(nrow = n, ncol = K)
    
    mh1 = colSums(devs_star) + 
      pmap_dbl(list(y = alpha_star, mu = mu_alpha, sigma = Sigma_alpha), dmvn, log = T)
    mh2 = colSums(devs) + 
      pmap_dbl(list(y = alpha, mu = mu_alpha, sigma = Sigma_alpha), dmvn, log = T)
    mh = exp(mh1 - mh2)
    
    ### update parameters 
    keep_idx = mh > runif(1)
    alpha_acc = alpha_acc+keep_idx
    alpha[keep_idx] = alpha_star[keep_idx]
    
    ### update derived quantities
    Walpha = map2(alpha, W, function(alpha, W){
      map(W, function(W){W%*%alpha})}) %>%
      unlist(recursive = FALSE)
    r = map(Walpha, logit_inv)
    p = map2(r, N, function(r, N){1-(1-r)^N})
    
    End = Sys.time()
    Total_time[l] = difftime(End, Start, units="secs")
    
    
    ###
    ### Save Samples 
    ###
    
    N_save[l,] <- N
    lambda_save[l,] <- lambda
    beta_save[l,] <- beta
    alpha_save[l,] <- unlist(alpha)
    Sigma_save[l,] <- c(Sigma)
    eta_save[l,] <- eta
    
    ###
    ### Posterior Coefficients of Determination
    ###
    
    for(k in 1:K){
      X_k=X_list[[k]]
      for(j in 2:ncol(X_k)){
        fit=lm(X_k[,j]~eta_mat)
        R_list[[k]][j-1]=summary(fit)$r.squared
        p_list[[k]][j-1]=lmp(fit)
      }
    }
    R_save[l,] <- unlist(R_list)
    p_save[l,] <- unlist(p_list)
    
    ###
    ### Timer
    ###
    
    if (l %% 1000 == 0) {cat(l, " ")}
  }
  
  ###
  ### Write output 
  ###
  
  list(n_mcmc = n_mcmc, Y = Y, X = X, W = W, K = K, eta_save = eta_save,
       alpha_save = alpha_save, beta_save = beta_save, lambda_acc = lambda_acc,
       N_save = N_save, lambda_save = lambda_save, Sigma_save = Sigma_save,
       R_save = R_save, p_save = p_save, Total_time = Total_time)
}


### Royle-Nichls restricted JSDM
RN_restricted_JSDM_MCMC <- function(Y, X, W, K, n,
                                    mu_theta, Sigma_theta,  
                                    mu_alpha, Sigma_alpha, alpha_tune, 
                                    S, nu, lambda_tune, tau,
                                    n_mcmc){
  
  ###
  ### Functions & Packages
  ### 
  
  library(purrr)  
  library(Boom)
  library(Matrix)
  library(dplyr)
  library(extraDistr)
  
  logit_inv <- function(logit){
    exp(logit)/(1+exp(logit))
  }
  
  ###
  ### Sample storage
  ###
  
  N_save <- matrix(
    NA,
    ncol = K*n,
    nrow = n_mcmc)
  lambda_save <- matrix(
    NA,
    ncol = K*n,
    nrow = n_mcmc)
  eta_save <- matrix(
    NA,
    ncol = K*n,
    nrow = n_mcmc)
  beta_save <- matrix(
    NA,
    ncol = ncol(X),
    nrow = n_mcmc)
  theta_save <- matrix(
    NA,
    ncol = ncol(X),
    nrow = n_mcmc)
  alpha_save <- matrix(
    NA,
    ncol = length(unlist(mu_alpha)),
    nrow = n_mcmc)
  Sigma_save <- matrix(
    ncol = K^2,
    nrow = n_mcmc)
  Sigma_R_save <- matrix(
    ncol = K^2,
    nrow = n_mcmc)
  
  ###
  ### Time and acceptance storage  
  ###
  
  N_time = rep(NA, n_mcmc)
  Sigma_time = rep(NA, n_mcmc)
  eta_time = rep(NA, n_mcmc)
  lambda_time = rep(NA, n_mcmc)
  theta_time = rep(NA, n_mcmc)
  alphas_time = rep(NA, n_mcmc)
  
  N_acc_prop = rep(NA, n_mcmc)
  lambda_acc = rep(0, n*K)
  alpha_acc = rep(0, K)
  
  ###
  ### Loop Variable 
  ###
  
  ### Response 
  Y_sum = apply(Y, 1, sum, na.rm = TRUE)
  y = Y %>% ### convert matrix to list and remove NA occasions 
    t() %>%
    data.frame() %>%
    as.list() %>%
    map(na.omit)
  y_detect = y[Y_sum!=0] ### List of sites at which there were at least one detection for MH ratio N
  J=ncol(Y)
  
  ### Abundance
  zero_vec = rep(0, n*K)
  X=as.matrix(X)
  X_tilde = as.matrix(solve(t(X)%*%X)%*%t(X))
  P_X = as.matrix(X%*%solve(t(X)%*%X)%*%t(X))
  I = diag(1, n*K)
  eta = rep(0, n*K)
  I_P_X_eta=(I-P_X)%*%eta
  lambda = eta
  N = if_else(Y_sum>0, 1, 0)
  Sigma_theta_inv = solve(Sigma_theta)
  
  ### Detection  
  alpha = mu_alpha
  Walpha = map2(alpha, W, function(alpha, W){
    map(W, function(W){W%*%alpha})}) %>%
    unlist(recursive = FALSE)
  r = map(Walpha, logit_inv)
  p = map2(r, N, function(r, N){1-(1-r)^N})
  
  ###
  ### Timing
  ###
  
  Total_time=rep(NA, n_mcmc)
  
  for(l in 1:n_mcmc){
    
    Start = Sys.time()
    
    ### Time Sigma
    Start_Sigma = Sys.time()
    
    ###
    ### Sample Sigma
    ###
    
    eta_mat = matrix(eta,
                     n,
                     K)
    
    Sigma = rWishart(n + nu, solve(nu*S + t(eta_mat)%*%eta_mat), inverse = TRUE)
    Sigma_eta = Sigma%x%diag(1, n)
    
    ### Time End
    End_Sigma = Sys.time()
    Sigma_time[l] <- End_Sigma-Start_Sigma
    
    ### Time theta
    Start_theta = Sys.time()
    
    ###
    ### Sample theta
    ###
    
    tmp_chol = chol(t(X)%*%X*tau^{-1} + Sigma_theta_inv)
    theta = backsolve(tmp_chol, backsolve(tmp_chol, 
                                          t(X)%*%lambda*tau^{-1} + Sigma_theta_inv%*%mu_theta, 
                                          transpose=TRUE) + rnorm(length(mu_theta))) 
    X_theta = X%*%theta
    
    
    ### Time End
    End_theta = Sys.time()
    theta_time[l] <- End_theta-Start_theta
    
    ### Time eta
    Start_eta = Sys.time()
    
    ###
    ### Sample eta
    ### 
    
    tmp_chol = chol((I-P_X)*tau^{-1}+solve(Sigma)%x%diag(1, n))
    eta = backsolve(tmp_chol, backsolve(tmp_chol, 
                                        t(I-P_X)%*%(lambda)*tau^{-1}, 
                                        transpose=TRUE) + rnorm(length(eta))) 
    I_P_X_eta=(I-P_X)%*%eta
    
    ###
    ### Conditional coefficients
    ###
    
    beta=theta-X_tilde%*%eta
    
    ### Time End
    End_eta = Sys.time()
    eta_time[l] <- End_eta-Start_eta
    
    
    ### Time lambda
    Start_lambda = Sys.time()
    
    ###
    ### Sample lambda
    ###
    
    ### Proposal 
    lambda_star = rnorm(n*K, lambda, lambda_tune)
    
    ### mh ratio 
    mh1 = dpois(N, exp(lambda_star), log = T) + 
      dnorm(lambda_star, X_theta + I_P_X_eta, sqrt(tau), log = T)
    mh2 = dpois(N, exp(lambda), log = T) + 
      dnorm(lambda, X_theta + I_P_X_eta, sqrt(tau), log = T)
    mh = exp(mh1 - mh2)
    
    ### Update lambda
    keep_idx = mh > runif(1)
    lambda[keep_idx] = lambda_star[keep_idx]
    lambda_acc = lambda_acc + keep_idx
    
    
    ### Time End
    End_lambda = Sys.time()
    lambda_time[l] <- End_lambda-Start_lambda
    
    ### Time N
    Start_N = Sys.time()
    
    ###
    ### Sample N
    ###
    
    ### Gibbs update for y=0
    
    N[Y_sum==0] = map2_dbl(r, lambda, 
                           function(r, lambda)
                           {rpois(1, exp(lambda)*prod(1-r))})[Y_sum==0]
    
    ###
    ### M-H for when y > 0
    ###
    
    N_star = rtpois(length(N[Y_sum!=0]), N[Y_sum!=0], a=0, b=Inf) 
    
    
    ### Get p from lastest iteration of alpha
    p_detect = p[Y_sum!=0]
    r_detect = r[Y_sum!=0]
    
    ### Update p based on new sample of N
    p_detect_star = map2(r_detect, N_star, function(r_detect, N_star){1-(1-r_detect)^N_star}) 
    
    mh1 = map2_dbl(y_detect, p_detect_star,  
                   function(y_detect, p_detect_star)
                   {sum(dbinom(y_detect, 1, p_detect_star, log = T))}) +
      dpois(N_star, exp(lambda)[Y_sum!=0], log = T) +
      dtpois(N[Y_sum!=0], N_star, a=0, b=Inf, log = T)
    mh2 = map2_dbl(y_detect, p_detect,  
                   function(y_detect, p_detect)
                   {sum(dbinom(y_detect, 1, p_detect, log = T))}) +
      dpois(N[Y_sum!=0], exp(lambda)[Y_sum!=0], log = T) +
      dtpois(N_star, N[Y_sum!=0], a=0, b=Inf, log = T)
    mh = exp(mh1 - mh2)
    
    keep.idx = mh > runif(1)
    N_acc_prop[l] <- mean(keep.idx)
    N[Y_sum!=0][keep.idx] = N_star[keep.idx]
    
    ### Update p based on updated Ns 
    p = map2(r, N, function(r, N){1-(1-r)^N})
    
    ### Time End
    End_N = Sys.time()
    N_time[l] <- End_N-Start_N
    
    ### Time alphas
    Start_alphas = Sys.time()    
    
    ###
    ### Sample alphas
    ###
    
    alpha_star = map2(alpha, alpha_tune, function(alpha, alpha_tune){
      rnorm(n = length(alpha), mean = alpha, sd = alpha_tune)})
    Walpha_star = map2(alpha_star, W, function(alpha_star, W){
      map(W, function(W){W%*%alpha_star})}) %>%
      unlist(recursive = FALSE)
    r_star = map(Walpha_star, logit_inv)
    p_star = map2(r_star, N, function(r_star, N){1-(1-r_star)^N})
    
    ### mh ratio
    
    devs_star = map2_dbl(y, p_star, 
                         function(y, p_star)
                         {sum(dbinom(y, 1, p_star, log = T))}) %>%
      matrix(nrow = n, ncol = K)
    devs =  map2_dbl(y, p, 
                     function(y, p)
                     {sum(dbinom(y, 1, p, log = T))}) %>%
      matrix(nrow = n, ncol = K)
    
    mh1 = colSums(devs_star) + 
      pmap_dbl(list(y = alpha_star, mu = mu_alpha, sigma = Sigma_alpha), dmvn, log = T)
    mh2 = colSums(devs) + 
      pmap_dbl(list(y = alpha, mu = mu_alpha, sigma = Sigma_alpha), dmvn, log = T)
    mh = exp(mh1 - mh2)
    
    ### update parameters 
    keep_idx = mh > runif(1)
    alpha_acc = alpha_acc + keep_idx
    alpha[keep_idx] = alpha_star[keep_idx]
    
    ### update derived quantities
    Walpha = map2(alpha, W, function(alpha, W){
      map(W, function(W){W%*%alpha})}) %>%
      unlist(recursive = FALSE)
    r = map(Walpha, logit_inv)
    p = map2(r, N, function(r, N){1-(1-r)^N})
    
    ### Time End
    End_alphas = Sys.time()
    alphas_time[l] <- End_alphas-Start_alphas
    
    End = Sys.time()
    Total_time[l] = difftime(End, Start, units="secs")
    
    ###
    ### Sample Restricted Covariance Matrix
    ###
    
    I_P_X_eta_mat = matrix(I_P_X_eta,
                           n,
                           K)
    Sigma_R = rWishart(n + nu, solve(nu*S + t(I_P_X_eta_mat)%*%I_P_X_eta_mat), inverse = TRUE)
    
    ###
    ### Save Samples 
    ###
    
    lambda_save[l,] <- lambda
    eta_save[l,] <- eta
    N_save[l,] <- N
    beta_save[l,] <- beta
    theta_save[l,] <- theta
    alpha_save[l,] <- unlist(alpha)
    Sigma_save[l,] <- c(Sigma)
    Sigma_R_save[l,] <- c(Sigma_R)
    
    ###
    ### Timer
    ###
    
    if (l %% 1000 == 0) {cat(l, " ")}
  }
  
  ###
  ### Write output 
  ###
  
  list(n_mcmc = n_mcmc, Y = Y, X = X, W = W, K = K, n = n,
       N_save = N_save, lambda_save = lambda_save, alpha_save = alpha_save, 
       Sigma_save = Sigma_save, Sigma_R_save = Sigma_R_save,
       beta_save = beta_save, theta_save = theta_save, eta_save = eta_save,
       N_time = N_time, lambda_time = lambda_time, alphas_time = alphas_time, 
       theta_time = theta_time, Sigma_time = Sigma_time, eta_time = eta_time, Total_time = Total_time,
       alpha_acc = alpha_acc, N_acc_prop = N_acc_prop, lambda_acc = lambda_acc, 
       mu_theta = mu_theta, Sigma_theta = Sigma_theta, 
       mu_alpha = mu_alpha, Sigma_alpha = Sigma_alpha, alpha_tune = alpha_tune, 
       S = S, nu = nu, lambda_tune = lambda_tune, tau = tau)
}


###
### Probit 
###

### SDM
Probit_SDM_MCMC <- function(Y, X, W,
                            mu_beta, Sigma_beta, 
                            mu_alpha, Sigma_alpha, 
                            n_mcmc){
  
  ###
  ### Functions & Packages
  ### 
  
  library(dplyr)  
  library(purrr)
  library(extraDistr)
  library(Boom)
  
  logit_inv <- function(logit){
    exp(logit)/(1+exp(logit))
  }
  
  ###
  ### Loop variables 
  ###
  
  Sigma_beta_inv = solve(Sigma_beta)
  Sigma_alpha_inv = solve(Sigma_alpha)
  X = as.matrix(X) ### Gets ride of sparse matrix formatting 
  XtX = t(X)%*%X
  A_beta = XtX+Sigma_beta_inv
  A_beta_chol = chol(A_beta)
  Sigma_times_mu_beta = Sigma_beta_inv%*%mu_beta
  Sigma_times_mu_alpha = Sigma_alpha_inv%*%mu_alpha
  W=do.call(rbind, W)
  J = apply(Y, 1, function(Y) sum(!is.na(Y)))
  Y_sum = apply(Y, 1, sum, na.rm = TRUE)
  Y_NA=is.na(Y)
  y = Y %>% ### convert matrix to list and remove NA occasions 
    t() %>%
    data.frame() %>%
    as.list() %>%
    map(na.omit)
  y_detect = y[Y_sum!=0] ### List of sites at which there were at least one detection for MH ratio N
  n = nrow(X) ### number of sites
  
  ###
  ### Initial Values 
  ###
  
  beta = mu_beta
  alpha = mu_alpha
  X_beta = X%*%beta
  W_alpha = W%*%alpha
  psi = pnorm(X_beta)
  p = pnorm(W_alpha)
  p_mat_t = t(matrix(NA, n, max(J)))
  p_mat_t[t(!Y_NA)] = p
  p_mat = t(p_mat_t)
  z = rep(1, n)
  z[Y_sum==0] = 0
  n0 = sum(z==0)
  n1 = sum(z==1)
  z_1_index = rep(z==1, J)
  
  v = rep(0,n)
  u = rep(0, sum(J))
  
  y_vec = na.omit(c(t(Y)))
  ny0 = sum(y_vec==0)
  ny1 = sum(y_vec==1)
  
  ###
  ### Save Outputs
  ###
  
  beta_save <- matrix(
    NA,
    ncol = ncol(X),
    nrow = n_mcmc)
  alpha_save <- matrix(
    NA,
    ncol = dim(W)[2],
    nrow = n_mcmc)
  N_save <- rep(NA, n_mcmc)
  
  ###
  ### Timing
  ###
  
  Total_time = rep(NA, n_mcmc)
  
  ###
  ### Tuning Parameters 
  ### 
  
  for(q in 1:n_mcmc){
    
    Start = Sys.time()
    
    ###
    ### Sample v
    ###
    
    v[z==0] = rtnorm(n0, X_beta[z==0], 1, -Inf, 0)
    v[z==1] = rtnorm(n1, X_beta[z==1], 1, 0, Inf)
    
    ###
    ### Sample u
    ### 
    
    u[y_vec==0] = rtnorm(ny0, W_alpha[y_vec==0], 1, -Inf, 0)
    u[y_vec==1] = rtnorm(ny1, W_alpha[y_vec==1], 1, 0, Inf)
    
    ###
    ### Sample beta
    ###
    
    b_beta = t(X)%*%v + Sigma_times_mu_beta
    beta = backsolve(A_beta_chol, 
                     backsolve(A_beta_chol, b_beta, transpose=TRUE)+rnorm(length(beta)))
    X_beta = X%*%beta 
    psi = pnorm(X_beta)
    
    ###
    ### Sample alpha
    ###
    
    W_tmp = W[z_1_index,]
    A_alpha = t(W_tmp)%*%W_tmp+Sigma_alpha_inv 
    A_alpha_chol = chol(A_alpha) 
    b_alpha = t(W_tmp)%*%u[z_1_index] + Sigma_times_mu_alpha 
    alpha = backsolve(A_alpha_chol, 
                      backsolve(A_alpha_chol, b_alpha, transpose=TRUE)+rnorm(length(alpha))) 
    W_alpha = W%*%alpha 
    p = pnorm(W_alpha)
    p_mat_t[t(!Y_NA)] = p
    p_mat = t(p_mat_t)
    
    ###
    ### Sample z
    ###
    
    psi_numer=psi*apply(1-p_mat, 1, prod, na.rm=TRUE) 
    psi_tmp=psi_numer/(psi_numer+1-psi)
    ### Small rounding errors can lead to psi_tmp>1
    psi_tmp = ifelse(psi_tmp>1, 1, psi_tmp)
    z[Y_sum==0]=rbinom(sum(Y_sum==0), 1, psi_tmp[Y_sum==0])  
    z[Y_sum>0]=1
    n0=sum(z==0)
    n1=sum(z==1)
    z_1_index=rep(z==1, J)
    
    End = Sys.time()
    Total_time[q] = difftime(End, Start, units="secs")
    
    ###
    ### Save Samples 
    ###
    
    beta_save[q,] <- beta
    alpha_save[q,] <- alpha
    N_save[q] <- sum(z)
    
    ###
    ### Timer
    ###
    
    if (q %% 1000 == 0) {cat(q, " ")}
  }
  
  ###
  ### Write output 
  ###
  
  list(n_mcmc = n_mcmc, Y = Y, X = X, W = W, 
       alpha_save = alpha_save, beta_save = beta_save,
       Total_time = Total_time)
}

### Probit unrestricted JSDM
Probit_unrestricted_JSDM_MCMC <- function(Y, X, X_list, W, K, n,
                                          mu_beta, Sigma_beta, 
                                          mu_alpha, Sigma_alpha, 
                                          S, nu, 
                                          n_mcmc){
  
  ###
  ### Functions & Packages
  ### 
  
  library(dplyr)  
  library(purrr)
  library(extraDistr)
  library(Boom)
  library(Matrix)
  
  logit_inv <- function(logit){
    exp(logit)/(1+exp(logit))
  }
  
  lmp <- function (modelobject) {
    if (class(modelobject) != "lm") stop("Not an object of class 'lm' ")
    f <- summary(modelobject)$fstatistic
    p <- pf(f[1],f[2],f[3],lower.tail=F)
    attributes(p) <- NULL
    return(p)
  }
  
  ###
  ### Loop variables 
  ###
  
  Sigma_beta_inv = solve(Sigma_beta)
  Sigma_alpha_inv = solve(Sigma_alpha)
  X = as.matrix(X) ### Gets ride of sparse matrix formatting 
  XtX = t(X)%*%X
  A_beta = XtX+Sigma_beta_inv
  A_beta_chol = chol(A_beta)
  ### Manipulate list of species-site specific matrices to one big block diagonal matrix
  W_k=vector("list", K)
  for(k in 1:K){
    W_k[[k]]=do.call(rbind, W[[k]])
  }
  W=as.matrix(do.call(bdiag, W_k))
  Sigma_times_mu_beta = Sigma_beta_inv%*%mu_beta
  Sigma_times_mu_alpha = Sigma_alpha_inv%*%mu_alpha
  J = apply(Y, 1, function(Y) sum(!is.na(Y)))
  Y_sum = apply(Y, 1, sum, na.rm = TRUE)
  Y_NA=is.na(Y)
  y = Y %>% ### convert matrix to list and remove NA occasions 
    t() %>%
    data.frame() %>%
    as.list() %>%
    map(na.omit)
  y_detect = y[Y_sum!=0] ### List of sites at which there were at least one detection for MH ratio N
  R_list = map(X_list, ~rep(0, ncol(.x)-1))
  p_list = R_list
  
  ###
  ### Initial Values 
  ###
  
  beta = mu_beta
  alpha = mu_alpha
  X_beta = X%*%beta
  W_alpha = W%*%alpha
  psi = pnorm(X_beta)
  p = pnorm(W_alpha)
  p_mat_t = t(matrix(NA, n*K, max(J)))
  p_mat_t[t(!Y_NA)] = p
  p_mat = t(p_mat_t)
  z = rep(1, n*K)
  z[Y_sum==0] = 0
  n0 = sum(z==0)
  n1 = sum(z==1)
  z_1_index = rep(z==1, J)
  
  v = rep(0,n*K)
  u = rep(0, sum(J))
  
  y_vec = na.omit(c(t(Y)))
  ny0 = sum(y_vec==0)
  ny1 = sum(y_vec==1)
  
  eta = rnorm(n*K)
  
  
  ###
  ### Save Outputs
  ###
  
  beta_save <- matrix(
    NA,
    ncol = ncol(X),
    nrow = n_mcmc)
  eta_save <- matrix(
    NA,
    ncol = n*K,
    nrow = n_mcmc)
  R_save <- matrix(
    NA,
    ncol = ncol(X)-K,
    nrow = n_mcmc)
  p_save <- matrix(
    NA,
    ncol = ncol(X)-K,
    nrow = n_mcmc)
  alpha_save <- matrix(
    NA,
    ncol = dim(W)[2],
    nrow = n_mcmc)
  N_save <- matrix(NA, 
                   ncol = K,
                   nrow = n_mcmc)
  Sigma_save <- matrix(
    NA,
    ncol = K^2,
    nrow = n_mcmc)
  
  ###
  ### Timing 
  ###
  
  Total_time=rep(NA, n_mcmc)
  
  
  ###
  ### Tuning Parameters 
  ### 
  
  for(q in 1:n_mcmc){
    
    ### Total Time
    Start_Total=Sys.time()
    
    ###
    ### Sample v
    ###
    
    v[z==0] = rtnorm(n0, (X_beta+eta)[z==0], 1, -Inf, 0)
    v[z==1] = rtnorm(n1, (X_beta+eta)[z==1], 1, 0, Inf)
    
    ###
    ### Sample u
    ### 
    
    u[y_vec==0] = rtnorm(ny0, W_alpha[y_vec==0], 1, -Inf, 0)
    u[y_vec==1] = rtnorm(ny1, W_alpha[y_vec==1], 1, 0, Inf)
    
    ###
    ### Sample beta
    ###
    
    b_beta = t(X)%*%(v-eta) + Sigma_times_mu_beta
    beta = backsolve(A_beta_chol, 
                     backsolve(A_beta_chol, b_beta, transpose=TRUE)+rnorm(length(beta)))
    X_beta = X%*%beta 
    psi = pnorm(X_beta+eta)
    
    ###
    ### Sample alpha
    ###
    
    W_tmp = W[z_1_index,]
    A_alpha = t(W_tmp)%*%W_tmp+Sigma_alpha_inv 
    A_alpha_chol = chol(A_alpha) 
    b_alpha = t(W_tmp)%*%u[z_1_index] + Sigma_times_mu_alpha 
    alpha = backsolve(A_alpha_chol, 
                      backsolve(A_alpha_chol, b_alpha, transpose=TRUE)+rnorm(length(alpha))) 
    W_alpha = W%*%alpha 
    p = pnorm(W_alpha)
    p_mat_t[t(!Y_NA)] = p
    p_mat = t(p_mat_t)
    
    ###
    ### Sample z
    ###
    
    psi_numer = psi*apply(1-p_mat, 1, prod, na.rm=TRUE) 
    psi_tmp = psi_numer/(psi_numer+1-psi) 
    ### Small rounding errors can lead to psi_tmp>1
    psi_tmp = ifelse(psi_tmp>1, 1, psi_tmp)
    z[Y_sum==0] = rbinom(sum(Y_sum==0), 1, psi_tmp[Y_sum==0])  
    z[Y_sum>0] = 1
    n0 = sum(z==0)
    n1 = sum(z==1)
    z_1_index = rep(z==1, J)
    
    ###
    ### Sample Sigma
    ###
    
    eta_mat = matrix(eta,
                     n,
                     K)
    Sigma = rWishart(n + nu, solve(nu*S + t(eta_mat)%*%eta_mat), inverse = TRUE)
    
    
    ###
    ### Sample eta
    ### 
    
    tmp_chol = chol(diag(1, K)+solve(Sigma))%x%diag(1, n)
    eta = backsolve(tmp_chol, backsolve(tmp_chol, 
                                        (v-X_beta), 
                                        transpose=TRUE) + rnorm(length(eta))) 
    
    
    ### Total Time
    End_Total=Sys.time()
    Total_time[q]=difftime(End_Total, Start_Total, units = "secs")
    
    
    ###
    ### Save Samples 
    ###
    
    beta_save[q,] <- beta
    eta_save[q,] <- eta
    alpha_save[q,] <- alpha
    N_save[q,] <- colSums(matrix(z, n, K))
    Sigma_save[q,] <- c(Sigma)
    
    ###
    ### Posterior Coefficients of Determination
    ###
    
    for(k in 1:K){
      X_k=X_list[[k]]
      for(j in 2:ncol(X_k)){
        fit=lm(X_k[,j]~eta_mat)
        R_list[[k]][j-1]=summary(fit)$r.squared
        p_list[[k]][j-1]=lmp(fit)
      }
    }
    R_save[q,] <- unlist(R_list)
    p_save[q,] <- unlist(p_list)
    
    ###
    ### Timer
    ###
    
    if (q %% 1000 == 0) {cat(q, " ")}
  }
  
  ###
  ### Write output 
  ###
  
  list(n_mcmc = n_mcmc, Y = Y, X = X, W = W, K = K,
       alpha_save = alpha_save, beta_save = beta_save, 
       N_save = N_save, Sigma_save = Sigma_save, eta_save = eta_save,
       Total_time = Total_time, R_save = R_save, p_save=p_save)
}


### Probit restricted JSDM
Probit_restricted_JSDM_MCMC <- function(Y, X, W, K, n,
                                        mu_theta, Sigma_theta, 
                                        mu_alpha, Sigma_alpha, 
                                        S, nu, 
                                        n_mcmc){
  
  ###
  ### Functions & Packages
  ### 
  
  library(dplyr)  
  library(purrr)
  library(extraDistr)
  library(Boom)
  library(Matrix)
  
  
  logit_inv <- function(logit){
    exp(logit)/(1+exp(logit))
  }
  
  ###
  ### Loop variables 
  ###
  
  Sigma_theta_inv = solve(Sigma_theta)
  Sigma_alpha_inv = solve(Sigma_alpha)
  I = diag(1, n*K)
  X = as.matrix(X) ### Gets ride of sparse matrix formatting 
  XtX = t(X)%*%X
  X_tilde = solve(t(X)%*%X)%*%t(X)
  P_X = X%*%solve(t(X)%*%X)%*%t(X)
  A_theta = XtX+Sigma_theta_inv
  A_theta_chol = chol(A_theta)
  ### Manipulate list of species-site specific matrices to one big block diagonal matrix
  W_k=vector("list", K)
  for(k in 1:K){
    W_k[[k]]=do.call(rbind, W[[k]])
  }
  W=as.matrix(do.call(bdiag, W_k))
  Sigma_times_mu_theta = Sigma_theta_inv%*%mu_theta
  Sigma_times_mu_alpha = Sigma_alpha_inv%*%mu_alpha
  J = apply(Y, 1, function(Y) sum(!is.na(Y)))
  Y_sum = apply(Y, 1, sum, na.rm = TRUE)
  Y_NA=is.na(Y)
  y = Y %>% ### convert matrix to list and remove NA occasions 
    t() %>%
    data.frame() %>%
    as.list() %>%
    map(na.omit)
  y_detect = y[Y_sum!=0] ### List of sites at which there were at least one detection for MH ratio N
  
  ###
  ### Initial Values 
  ###
  
  theta = mu_theta
  alpha = mu_alpha
  X_theta = X%*%theta
  W_alpha = W%*%alpha
  psi = pnorm(X_theta)
  p = pnorm(W_alpha)
  p_mat_t = t(matrix(NA, n*K, max(J)))
  p_mat_t[t(!Y_NA)] = p
  p_mat = t(p_mat_t)
  z = rep(1, n*K)
  z[Y_sum==0] = 0
  n0 = sum(z==0)
  n1 = sum(z==1)
  z_1_index = rep(z==1, J)
  
  v = rep(0,n*K)
  u = rep(0, sum(J))
  
  y_vec = na.omit(c(t(Y)))
  ny0 = sum(y_vec==0)
  ny1 = sum(y_vec==1)
  
  eta = rep(0, n*K)
  I_P_X_eta=(I-P_X)%*%eta
  
  ###
  ### Save Outputs
  ###
  
  theta_save <- matrix(
    NA,
    ncol = ncol(X),
    nrow = n_mcmc)
  beta_save <- matrix(
    NA,
    ncol = ncol(X),
    nrow = n_mcmc)
  eta_save <- matrix(
    NA,
    ncol = n*K,
    nrow = n_mcmc)
  alpha_save <- matrix(
    NA,
    ncol = dim(W)[2],
    nrow = n_mcmc)
  N_save <- matrix(
    NA, 
    ncol = K,
    nrow = n_mcmc)
  Sigma_save <- matrix(
    NA,
    ncol = K^2,
    nrow = n_mcmc)
  Sigma_R_save <- matrix(
    NA,
    ncol = K^2,
    nrow = n_mcmc)
  
  ###
  ### Timing
  ###
  
  Total_time=rep(NA, n_mcmc)
  
  ###
  ### Tuning Parameters 
  ### 
  
  for(q in 1:n_mcmc){
    
    Start=Sys.time()
    
    ###
    ### Sample v
    ###
    
    v[z==0] = rtnorm(n0, (X_theta+I_P_X_eta)[z==0], 1, -Inf, 0)
    v[z==1] = rtnorm(n1, (X_theta+I_P_X_eta)[z==1], 1, 0, Inf)
    
    ###
    ### Sample u
    ### 
    
    u[y_vec==0] = rtnorm(ny0, W_alpha[y_vec==0], 1, -Inf, 0)
    u[y_vec==1] = rtnorm(ny1, W_alpha[y_vec==1], 1, 0, Inf)
    
    ###
    ### Sample theta
    ###
    
    b_theta = t(X)%*%v + Sigma_times_mu_theta
    theta = backsolve(A_theta_chol, 
                      backsolve(A_theta_chol, b_theta, transpose=TRUE)+rnorm(length(theta)))
    X_theta = X%*%theta 
    psi = pnorm(X_theta+I_P_X_eta)
    
    ###
    ### Sample alpha
    ###
    
    W_tmp = W[z_1_index,]
    A_alpha = t(W_tmp)%*%W_tmp+Sigma_alpha_inv 
    A_alpha_chol = chol(A_alpha) 
    b_alpha = t(W_tmp)%*%u[z_1_index] + Sigma_times_mu_alpha 
    alpha = backsolve(A_alpha_chol, 
                      backsolve(A_alpha_chol, b_alpha, transpose=TRUE)+rnorm(length(alpha))) 
    W_alpha = W%*%alpha 
    p = pnorm(W_alpha)
    p_mat_t[t(!Y_NA)] = p
    p_mat = t(p_mat_t)
    
    ###
    ### Sample z
    ###
    
    psi_numer = psi*apply(1-p_mat, 1, prod, na.rm=TRUE) 
    psi_tmp = psi_numer/(psi_numer+1-psi) 
    ### Small rounding errors can lead to psi_tmp>1
    psi_tmp = ifelse(psi_tmp>1, 1, psi_tmp)
    z[Y_sum==0] = rbinom(sum(Y_sum==0), 1, psi_tmp[Y_sum==0])  
    z[Y_sum>0] = 1
    n0 = sum(z==0)
    n1 = sum(z==1)
    z_1_index = rep(z==1, J)
    
    ###
    ### Sample Sigma
    ###
    
    eta_mat = matrix(eta,
                     n,
                     K)
    Sigma = rWishart(n + nu, solve(nu*S + t(eta_mat)%*%eta_mat), inverse = TRUE)
    Sigma_eta=Sigma%x%diag(1,n)
    
    ###
    ### Sample eta
    ### 
    
    tmp_chol = chol((I-P_X)+solve(Sigma)%x%diag(1,n))
    eta = backsolve(tmp_chol, backsolve(tmp_chol, 
                                        t(I-P_X)%*%(v), 
                                        transpose=TRUE) + rnorm(length(eta))) 
    I_P_X_eta=(I-P_X)%*%eta
    
    ###
    ### Conditional coefficients
    ###
    
    beta=theta-X_tilde%*%eta
    
    End = Sys.time()
    Total_time[q] = difftime(End, Start, units="secs")
    
    ###
    ### Sample Restricted Covariance Matrix
    ###
    
    I_P_X_eta_mat = matrix(I_P_X_eta,
                     n,
                     K)
    Sigma_R = rWishart(n + nu, solve(nu*S + t(I_P_X_eta_mat)%*%I_P_X_eta_mat), inverse = TRUE)

    ###
    ### Save Samples 
    ###
    
    theta_save[q,] <- theta
    beta_save[q,] <- beta
    eta_save[q,] <- eta
    alpha_save[q,] <- alpha
    N_save[q,] <- colSums(matrix(z, n, K))
    Sigma_save[q,] <- c(Sigma)
    Sigma_R_save[q,] <- c(Sigma_R)
    
    ###
    ### Timer
    ###
    
    if (q %% 1000 == 0) {cat(q, " ")}
  }
  
  ###
  ### Write output 
  ###
  
  list(n_mcmc = n_mcmc, Y = Y, X = X, W = W, K = K,
       alpha_save = alpha_save, theta_save = theta_save, 
       N_save = N_save, eta_save=eta_save,
       Sigma_save = Sigma_save, Sigma_R_save = Sigma_R_save,
       Total_time=Total_time, beta_save = beta_save)
}


###
###
### Plotting Functions 
###
###

###
### alpha
###


### Trace

alpha_trace_func <- function(alpha_tib, K){
    library(wesanderson)
    library(tidyverse)
    gather(alpha_tib) %>%
    mutate(iteration = rep(1:K, ncol(alpha_tib))) %>%
    ggplot(aes(x = iteration, y = value, color = key)) +
    geom_line() 
}

### Histograms 

alpha_hist_func <- function(alpha_tib, K, cut, truth_alpha, names){
  library(tidyverse)
  if(!is.null(truth_alpha) & is.null(names)){
  alpha_tib[-(1:(cut*K)),] %>% ### Remove burn-in
    gather() %>%
    mutate(truth = case_when(
      key == "alpha_10" ~ truth_alpha[1],
      key == "alpha_11" ~ truth_alpha[2],
      key == "alpha_20" ~ truth_alpha[3],
      key == "alpha_21" ~ truth_alpha[4])) %>%
    mutate(species = if_else(substr(key, 7, 7)=="1",
                             "Species 1",
                             "Species 2"),
           parameter = if_else(substr(key, 8, 8)=="0",
                               "alpha_0",
                               "alpha_1")) %>%
    ggplot(aes(x = value)) +
    facet_grid(species ~ parameter, 
               labeller = label_bquote(cols = alpha[.(substr(parameter, 7, 7))]),
               scales = "free_x") +
    geom_histogram(aes(y = ..density..)) +
    geom_vline(aes(xintercept = truth, color = "red"))  +
    scale_color_manual(values = "red", 
                       labels = "Simulated Value", 
                       name = "") +
    theme(legend.position = c(0.6, 0.9))
  } else {
  alpha_tib[-(1:(cut*K)),] %>% ### Remove burn-in
    gather() %>%
    mutate(species = if_else(substr(key, 7, 7)=="1",
                             names[1],
                             names[2]),
           parameter = if_else(substr(key, 8, 8)=="0",
                               "alpha_0",
                               "alpha_1")) %>%
    ggplot(aes(x = value)) +
    facet_grid(species ~ parameter, 
               labeller = label_bquote(cols = alpha[.(substr(parameter, 7, 7))]),
               scales = "free_x") +
    geom_histogram(aes(y = ..density..)) 
  }
}

###
### beta
###

### Trace

beta_trace_func <- function(beta_tib, K){
  gather(beta_tib) %>%
  mutate(iteration = rep(1:K, ncol(beta_tib))) %>%
    ggplot(aes(x = iteration, y = value, color = key)) +
    geom_line() 
}

### Histograms 

beta_hist_func <- function(beta_tib, K, truth_beta){
  beta_tib[-(1:(0.1*K)),] %>% ### Remove burn-in
    gather() %>%
    mutate(truth = case_when(
      key == "beta_10" ~ truth_beta[1],
      key == "beta_11" ~ truth_beta[2],
      key == "beta_20" ~ truth_beta[3],
      key == "beta_21" ~ truth_beta[4])) %>%
    mutate(species = if_else(substr(key, 6, 6)=="1",
                             "Species 1",
                             "Species 2"),
           parameter = if_else(substr(key, 7, 7)=="0",
                               "beta_0",
                               "beta_1")) %>%
    ggplot(aes(x = value)) +
    facet_grid(species ~ parameter, 
               labeller = label_bquote(cols = beta[.(substr(parameter, 6, 6))]),
               scales = "free_x") +
    geom_histogram(aes(y = ..density..)) +
    geom_vline(aes(xintercept = truth, color = "red"))  +
    scale_color_manual(values = "red", 
                       labels = "Simulated Value", 
                       name = "") +
    theme(legend.position = c(0.6, 0.9))
}


###
### Abundance 
###

### Trace

abundance_trace_func <- function(abundance_tib, L, K){
  abundance_tib %>%
    mutate(iteration = rep(1:L, K)) %>%
    ggplot(aes(x = iteration, y = Total_Abundance, color = Species)) +
    geom_line()
}

### Hist

abundance_hist_func <- function(abundance_tib, K, cut, abund_sim_1, abund_sim_2, xlim){ 
  if(!is.null(abund_sim_1) & !is.null(abund_sim_2)){
  abundance_tib[-c(1:(cut*K), K:(K+cut*K)),] %>%
    mutate(truth = if_else(Species == "Species 1",
                           abund_sim_1,
                           abund_sim_2)) %>%
    ggplot(aes(x = Total_Abundance)) +
    facet_grid((Species ~ .)) +
    geom_histogram(aes(y = ..density..)) +
    geom_vline(aes(xintercept = truth, color = "red")) +
    scale_color_manual(labels = "",
                       values = "red",
                       name = "Simulated Value") +
    theme(legend.position = c(0.80,0.9)) +
    xlim(xlim[1], xlim[2])
  } else {
  abundance_tib[-(1:(cut*K)),] %>%
    ggplot(aes(x = Total_Abundance)) +
    facet_grid((Species ~ .)) +
    geom_histogram(aes(y = ..density..)) +
    xlim(xlim[1], xlim[2])
  }
}

###
### Intensity
###

### Trace

intensity_trace_func <- function(intensity_tib, L, K){ 
  intensity_tib %>%
  mutate(iteration = rep(1:L, K)) %>%
  ggplot(aes(x = iteration, y = Total_Intensity, color = Species)) +
  geom_line()
}

### Hist

intensity_hist_func <- function(intensity_tib, K, cut, lambda_sim_1, lambda_sim_2, xlim){
  if(!is.null(lambda_sim_1) & !is.null(lambda_sim_2)){
  intensity_tib[-c(1:(cut*K), K:(K+cut*K)),] %>%
  mutate(truth = if_else(Species == "Species 1",
                         lambda_sim_1,
                         lambda_sim_2)) %>%
  ggplot(aes(x = Total_Intensity)) +
  facet_grid((Species ~ .)) +
  geom_histogram(aes(y = ..density..)) +
  geom_vline(aes(xintercept = truth, color = "red")) +
  scale_color_manual(labels = "",
                     values = "red",
                     name = "Simulated Total Intensity") +
  theme(legend.position = c(0.80,0.9)) +
  xlim(xlim[1], xlim[2])
  } else {
  intensity_tib[-(1:(cut*K)),] %>%
    ggplot(aes(x = Total_Intensity)) +
    facet_grid((Species ~ .)) +
    geom_histogram(aes(y = ..density..)) +
    xlim(xlim[1], xlim[2])
  }
}
###
### Sigma
###

### Trace

Sigma_trace_func <- function(Sigma_tib, K){ 
  Sigma_tib %>%
    gather(key = "Entry") %>%
    mutate(iteration = rep(1:K, 3)) %>%
    ggplot(aes(x = iteration, y = value, color = Entry)) +
    geom_line() +
    scale_color_manual(labels = c(bquote(Sigma[11]), bquote(Sigma[12]), bquote(Sigma[22])),
                       values = c("red", "blue", "green"))
}

### Var Trace 

Var_trace_func <- function(tib, L){
  J = ncol(tib)
  tib %>%
    gather(key = "Entry") %>%
    mutate(iteration = rep(1:L, J)) %>%
    ggplot(aes(x = iteration, y = value, color = Entry)) +
    geom_line() 
}


### Hist

Sigma_hist_func <- function(Sigma_tib, K, cut, truth_Sigma, xlim){
  if(!is.null(truth_Sigma)){
  Sigma_tib[-(1:(cut*K)),] %>%
    gather(key = "Entry") %>%
    mutate(truth = case_when(
      Entry == "Sigma_11" ~ truth_Sigma[1],
      Entry == "Sigma_12" ~ truth_Sigma[2],
      Entry == "Sigma_22" ~ truth_Sigma[3])) %>%
    ggplot(aes(x = value)) +
    facet_grid(Entry ~ .,
               labeller = label_bquote(rows = Sigma[.(substr(Entry, 7, 8))]),) +
    geom_histogram(aes(y=..density..)) +
    geom_vline(aes(xintercept = truth, color = "red"))  +
    scale_color_manual(values = "red", 
                       labels = "Simulated Value", 
                       name = "") +
    theme(legend.position = c(0.8, 0.9)) +
    xlim(xlim[1], xlim[2])
  } else {
  Sigma_tib[-(1:(cut*K)),] %>%
    gather(key = "Entry") %>%
    ggplot(aes(x = value)) +
    facet_grid(Entry ~ .,
               labeller = label_bquote(rows = Sigma[.(substr(Entry, 7, 8))]),) +
    geom_histogram(aes(y=..density..)) +
    xlim(xlim[1], xlim[2])
  }
}

###
### Formatting data For ridgeplots 
###

### This function take MCMC outputs for alpha and beta and gives appropriate labels for each. 


### Takes list of SDM outputs and converts to format of JSDM outputs so they can be input to next function
SDM_to_JSDM_format <- function(SDM_list){
  
  ### Required packages
  library(tidyverse)
  
  ### Column bind all species detection coefficients to one matrix 
  alpha_save=do.call(cbind, map(SDM_list, ~.x$alpha_save))
  
  ### Column bind all species intensity coefficients to one matrix 
  beta_save=do.call(cbind, map(SDM_list, ~.x$beta_save))
  
  return(list(alpha_save=alpha_save, beta_save=beta_save, n_mcmc=nrow(alpha_save)))
  
}

### Takes MCMC samples of alpha and beta and formats into tibbles for plotting in ggplot2
alpha_beta_format_func <- function(mcmc_out, cut, Species_names, Species_names_abb, restricted=FALSE){
  
  ### Extract number of iterations 
  n_mcmc = mcmc_out$n_mcmc
  
  
  ###
  ### Alphas
  ### 
  
  ### Tibble
  
  alpha_tib <- as_tibble(mcmc_out$alpha_save) 
  colnames(alpha_tib) <- c("alpha_AM_0", "alpha_AM_1", "alpha_AM_2",
                           "alpha_BB_0", "alpha_BB_1", 
                           "alpha_CM_0", "alpha_CM_1",
                           "alpha_CY_0", 
                           "alpha_EK_0", "alpha_EK_1", "alpha_EK_2",
                           "alpha_GM_0", "alpha_GM_1",
                           "alpha_MS_0", "alpha_MS_1", "alpha_MS_2",
                           "alpha_MD_0",
                           "alpha_PC_0", "alpha_PC_1",
                           "alpha_RF_0", "alpha_RF_1", 
                           "alpha_RS_0", "alpha_RS_1",
                           "alpha_SH_0", 
                           "alpha_YM_0")
  
  
  alpha_tib_labeled <- alpha_tib[-(1:(cut*n_mcmc)),] %>%
    gather(key = Coefficients, value = value) %>%
    mutate(Species = substr(Coefficients, 7,8),
           Coefficients = str_replace(Coefficients, pattern = "_.+_", replacement = "_"),
           Species = case_when(Species == Species_names_abb[1] ~ Species_names[1],
                               Species == Species_names_abb[2] ~ Species_names[2],
                               Species == Species_names_abb[3] ~ Species_names[3],
                               Species == Species_names_abb[4] ~ Species_names[4],
                               Species == Species_names_abb[5] ~ Species_names[5],
                               Species == Species_names_abb[6] ~ Species_names[6],
                               Species == Species_names_abb[7] ~ Species_names[7],
                               Species == Species_names_abb[8] ~ Species_names[8],
                               Species == Species_names_abb[9] ~ Species_names[9],
                               Species == Species_names_abb[10] ~ Species_names[10],
                               Species == Species_names_abb[11] ~ Species_names[11],
                               Species == Species_names_abb[12] ~ Species_names[12],
                               Species == Species_names_abb[13] ~ Species_names[13]))
  
  ###
  ### Betas
  ###
  
  ### Tibble
  
  if(restricted){
    beta_tib <- as_tibble(mcmc_out$theta_save)
  } else {
    beta_tib <- as_tibble(mcmc_out$beta_save)
  }
  
  
  ###
  ### American Marten
  ###
  
  beta_tib_AM <- beta_tib[-(1:(cut*n_mcmc)),1:6]
  colnames(beta_tib_AM) <- c("Intercept", "WILD","Bare", 
                             "DeadConif", "YSO1", "YSO2")
  beta_tib_AM <- beta_tib_AM %>% 
    gather(key = Variable, value = value) %>%
    mutate(Category = rep(c("Base", "Base","Base", "Infestation", "Infestation", "Infestation"), each = nrow(beta_tib_AM)),
           Species = "American Marten") 
  
  ###
  ### Black Bears
  ###
  
  beta_tib_BB <- beta_tib[-(1:(cut*n_mcmc)),7:13]
  colnames(beta_tib_BB) <- c("Intercept", "TWIP","ELEV", "TPI",
                             "DeadConif", "YSO1", "YSO2")
  beta_tib_BB <- beta_tib_BB %>% 
    gather(key = Variable, value = value) %>%
    mutate(Category = rep(c("Base", "Base","Base", "Base", "Infestation", "Infestation", "Infestation"), each = nrow(beta_tib_BB)),
           Species = "Black Bear") 
  
  ###
  ### Chipmunk
  ###
  
  beta_tib_CM <- beta_tib[-(1:(cut*n_mcmc)),14:20]
  colnames(beta_tib_CM) <- c("Intercept", "Canopy", "TWIP", "TPI",
                             "DeadConif", "YSO1", "YSO2")
  beta_tib_CM <- beta_tib_CM %>% 
    gather(key = Variable, value = value) %>%
    mutate(Category = rep(c("Base", "Base","Base", "Base", "Infestation", "Infestation", "Infestation"), each = nrow(beta_tib_CM)),
           Species = "Chipmunk") 
  
  ###
  ### Coyote
  ###
  
  beta_tib_CY <- beta_tib[-(1:(cut*n_mcmc)),21:28]
  colnames(beta_tib_CY) <- c("Intercept", "UCCover","Bare", "TWIP", "TPI",
                             "DeadConif", "YSO1", "YSO2")
  beta_tib_CY <- beta_tib_CY %>% 
    gather(key = Variable, value = value) %>%
    mutate(Category = rep(c("Base", "Base","Base", "Base", "Base", "Infestation", "Infestation", "Infestation"), each = nrow(beta_tib_CY)),
           Species = "Coyote") 
  
  ###
  ### Elk
  ###
  
  beta_tib_EK <- beta_tib[-(1:(cut*n_mcmc)),29:36]
  colnames(beta_tib_EK) <- c("Intercept", "ShrubHt","Bare", "TWIP", "TPI",
                             "DeadConif", "YSO1", "YSO2")
  beta_tib_EK <- beta_tib_EK %>% 
    gather(key = Variable, value = value) %>%
    mutate(Category = rep(c("Base", "Base","Base", "Base", "Base","Infestation", "Infestation", "Infestation"), each = nrow(beta_tib_EK)),
           Species = "Elk") 
  
  ###
  ### Golden-mantled Ground Squirrel 
  ###
  
  beta_tib_GS <- beta_tib[-(1:(cut*n_mcmc)),37:42]
  colnames(beta_tib_GS) <- c("Intercept", "Aspen","Bare",
                             "DeadConif", "YSO1", "YSO2")
  beta_tib_GS <- beta_tib_GS %>% 
    gather(key = Variable, value = value) %>%
    mutate(Category = rep(c("Base", "Base","Base", "Infestation", "Infestation", "Infestation"), each = nrow(beta_tib_GS)),
           Species = "Golden-mantled Ground Squirrel") 
  
  ###
  ### Moose
  ###
  
  beta_tib_MS <- beta_tib[-(1:(cut*n_mcmc)),43:50]
  colnames(beta_tib_MS) <- c("Intercept", "Aspen", "ShrubHt", "TWIP", "ELEV",
                             "DeadConif", "YSO1", "YSO2")
  beta_tib_MS <- beta_tib_MS %>% 
    gather(key = Variable, value = value) %>%
    mutate(Category = rep(c("Base", "Base","Base", "Base","Base", "Infestation", "Infestation", "Infestation"), each = nrow(beta_tib_MS)),
           Species = "Moose") 
  
  ###
  ### Mule Deer
  ###
  
  beta_tib_MD <- beta_tib[-(1:(cut*n_mcmc)),51:57]
  colnames(beta_tib_MD) <- c("Intercept", "UDCover", "DeadDown", "Bare",
                             "DeadConif", "YSO1", "YSO2")
  beta_tib_MD <- beta_tib_MD %>% 
    gather(key = Variable, value = value) %>%
    mutate(Category = rep(c("Base", "Base","Base", "Base", "Infestation", "Infestation", "Infestation"), each = nrow(beta_tib_MD)),
           Species = "Mule Deer") 
  
  ###
  ### Porcupine
  ###
  
  beta_tib_PC <- beta_tib[-(1:(cut*n_mcmc)),58:64]
  colnames(beta_tib_PC) <- c("Intercept", "Habitat", "Bare", "WILD", 
                             "DeadConif", "YSO1", "YSO2")
  beta_tib_PC <- beta_tib_PC %>% 
    gather(key = Variable, value = value) %>%
    mutate(Category = rep(c("Base", "Base","Base", "Base", "Infestation", "Infestation", "Infestation"), each = nrow(beta_tib_PC)),
           Species = "Porcupine") 
  
  
  ###
  ### Red Fox
  ###
  
  beta_tib_RF <- beta_tib[-(1:(cut*n_mcmc)),65:72]
  colnames(beta_tib_RF) <- c("Intercept", "Aspen", "DeadDown", "TPI", "WILD",
                             "DeadConif", "YSO1", "YSO2")
  beta_tib_RF <- beta_tib_RF %>% 
    gather(key = Variable, value = value) %>%
    mutate(Category = rep(c("Base", "Base","Base", "Base", "Base", "Infestation", "Infestation", "Infestation"), each = nrow(beta_tib_RF)),
           Species = "Red Fox") 
  
  ###
  ### Red Squirrel
  ###
  
  beta_tib_RS <- beta_tib[-(1:(cut*n_mcmc)),73:79]
  colnames(beta_tib_RS) <- c("Intercept", "Habitat", "Bare", "WILD",
                             "DeadConif", "YSO1", "YSO2")
  beta_tib_RS <- beta_tib_RS %>% 
    gather(key = Variable, value = value) %>%
    mutate(Category = rep(c("Base", "Base", "Base", "Base", "Infestation", "Infestation", "Infestation"), each = nrow(beta_tib_RS)),
           Species = "Red Squirrel") 
  
  ###
  ### Snowshoe Hare
  ###
  
  beta_tib_SH <- beta_tib[-(1:(cut*n_mcmc)),80:86]
  colnames(beta_tib_SH) <- c("Intercept", "Habitat", "Aspen", "Bare",
                             "DeadConif", "YSO1", "YSO2")
  
  beta_tib_SH <- beta_tib_SH %>% 
    gather(key = Variable, value = value) %>%
    mutate(Category = rep(c("Base", "Base", "Base", "Base", "Infestation", "Infestation", "Infestation"), each = nrow(beta_tib_SH)),
           Species = "Snowshoe Hare") 
  
  ###
  ### Yellow-bellied Marmot 
  ###
  
  beta_tib_YM <- beta_tib[-(1:(cut*n_mcmc)),87:91]
  colnames(beta_tib_YM) <- c("Intercept", "WILD",
                             "DeadConif", "YSO1", "YSO2")
  
  beta_tib_YM <- beta_tib_YM %>% 
    gather(key = Variable, value = value) %>%
    mutate(Category = rep(c("Base", "Base", "Infestation", "Infestation", "Infestation"), each = nrow(beta_tib_YM)),
           Species = "Yellow-bellied Marmot") 
  
  
  ###
  ### Tibble of all betas for vioplot
  ###
  
  beta_tib_labeled <- rbind(beta_tib_AM, beta_tib_BB, beta_tib_CM, beta_tib_CY,
                            beta_tib_EK, beta_tib_GS, beta_tib_MD, beta_tib_MS,
                            beta_tib_PC, beta_tib_RF, beta_tib_RS, beta_tib_SH, 
                            beta_tib_YM)
  
  list(beta_tib_labeled = beta_tib_labeled, alpha_tib_labeled = alpha_tib_labeled)
}
